# Supplementary material for: M1 macrophage-related gene model for NSCLC immunotherapy response prediction: Gene model for NSCLC immunotherapy response prediction
Source: Acta Biochim Biophys Sin (Shanghai). 2024 Feb 21;56(3):379–92. doi: 10.3724/abbs.2023262 (PMC10984861; doi:10.3724/abbs.2023262)
Supplement: Supplementary_table_S1_Charactristics_of_Advanced_Lung_Adenocarcinoma_Patients_in_TCGA-LUAD_Project [file Supplementary_table_S1_Charactristics_of_Advanced_Lung_Adenocarcinoma_Patients_in_TCGA-LUAD_Project.csv]

sample	OS	_PATIENT	OS.time	age_at_initial_pathologic_diagnosis	batch_number	bcr	day_of_dcc_upload	day_of_form_completion	days_to_additional_surgery_locoregional_procedure	days_to_additional_surgery_metastatic_procedure	days_to_initial_pathologic_diagnosis	days_to_new_tumor_event_after_initial_treatment	diagnosis	dlco_predictive_percent	eastern_cancer_oncology_group	egfr_mutation_performed	egfr_mutation_result	eml4_alk_translocation_method	eml4_alk_translocation_performed	file_uuid	followup_case_report_form_submission_reason	followup_treatment_success	history_of_neoadjuvant_treatment	informed_consent_verified	karnofsky_performance_score	kras_gene_analysis_performed	kras_mutation_found	kras_mutation_result	location_in_lung_parenchyma	lost_follow_up	month_of_dcc_upload	month_of_form_completion	new_tumor_event_after_initial_treatment	number_pack_years_smoked	other_dx	pathologic_M	pathologic_N	pathologic_T	patient_id	performance_status_scale_timing	person_neoplasm_cancer_status	post_bronchodilator_fev1_fvc_percent	post_bronchodilator_fev1_percent	postoperative_rx_tx	pre_bronchodilator_fev1_fvc_percent	pre_bronchodilator_fev1_percent	primary_therapy_outcome_success	pulmonary_function_test_performed	radiation_therapy
TCGA-05-4250-01A	1	TCGA-05-4250	121	79	52.74.0	Nationwide Children's Hospital	22	NA	NA	NA	0	NA	Lung Adenocarcinoma	NA	NA	NA	NA	NA	NA	49E71581-B781-414C-BE4D-08E486148181	NA	NA	No	YES	NA	NA	NA	NA	NA	NA	12	NA	NA	47	No	M0	N1	T3	4250	NA	NA	NA	NA	NA	NA	NA	NA	NA	NA
TCGA-05-4384-01A	0	TCGA-05-4384	426	66	119.76.0	Nationwide Children's Hospital	22	29	NA	NA	0	183	Lung Adenocarcinoma	NA	NA	NA	NA	NA	NA	65BDA65F-0E31-43C8-8663-07FC1CD52174	Scheduled Follow-up Submission	Progressive Disease	No	YES	NA	NA	NA	NA	NA	NO	12	10	YES	20	Yes	M0	N2	T2	4384	NA	WITH TUMOR	NA	NA	YES	NA	NA	Progressive Disease	NA	YES
TCGA-05-4396-01A	1	TCGA-05-4396	303	76	144.70.0	Nationwide Children's Hospital	22	NA	NA	NA	0	NA	Lung Adenocarcinoma	NA	NA	NA	NA	NA	NA	F3D3C6CE-AAF8-483C-926A-C45A6B570F99	NA	NA	No	YES	NA	NA	NA	NA	NA	NA	12	NA	NA	19	Yes	M0	N1	T4	4396	NA	NA	NA	NA	NA	NA	NA	NA	NA	NA
TCGA-05-4398-01A	0	TCGA-05-4398	1431	47	58.77.0	Nationwide Children's Hospital	22	31	NA	NA	0	NA	Lung Adenocarcinoma	NA	NA	NA	NA	NA	NA	FEF30350-2263-493C-80DC-F12D5617BBD4	Scheduled Follow-up Submission	Complete Remission/Response	No	YES	NA	NA	NA	NA	NA	NO	12	10	NO	72	No	M0	N3	T4	4398	NA	TUMOR FREE	NA	NA	YES	NA	NA	Complete Remission/Response	NA	NO
TCGA-05-4402-01A	1	TCGA-05-4402	244	57	58.77.0	Nationwide Children's Hospital	22	31	NA	NA	0	NA	Lung Adenocarcinoma	NA	NA	NA	NA	NA	NA	1373B0C9-ABFA-4184-B18D-B75EB894BDE2	Scheduled Follow-up Submission	Complete Remission/Response	No	YES	NA	NA	NA	NA	NA	NO	12	10	NO	NA	Yes	M1	NX	T2	4402	NA	TUMOR FREE	NA	NA	YES	NA	NA	Complete Remission/Response	NA	NO
TCGA-05-4415-01A	1	TCGA-05-4415	91	57	144.70.0	Nationwide Children's Hospital	22	31	NA	NA	0	60	Lung Adenocarcinoma	NA	NA	NA	NA	NA	NA	788996A5-0DC9-47F3-99C9-E79AA1BBFA2A	Scheduled Follow-up Submission	Progressive Disease	No	YES	NA	NA	NA	NA	NA	NO	12	10	YES	29	No	M0	N2	T4	4415	NA	WITH TUMOR	NA	NA	NO	NA	NA	Progressive Disease	NA	NO
TCGA-05-4418-01A	1	TCGA-05-4418	274	69	58.77.0	Nationwide Children's Hospital	22	NA	NA	NA	0	NA	Lung Adenocarcinoma	NA	NA	NA	NA	NA	NA	2B9ABDF3-F15D-4F85-9FC7-336FC49384CD	NA	NA	No	YES	NA	NA	NA	NA	NA	NA	12	NA	NA	25	Yes	M0	N2	T3	4418	NA	NA	NA	NA	NA	NA	NA	NA	NA	NA
TCGA-05-4425-01A	0	TCGA-05-4425	669	70	119.76.0	Nationwide Children's Hospital	22	NA	NA	NA	0	NA	Lung Adenocarcinoma	NA	NA	NA	NA	NA	NA	FC4BE478-94D8-4529-B03D-FF23E0C17A79	NA	NA	No	YES	NA	NA	NA	NA	NA	NA	12	NA	NA	28	No	M1	N0	T2	4425	NA	NA	NA	NA	NA	NA	NA	NA	NA	NA
TCGA-05-4434-01A	1	TCGA-05-4434	457	67	58.77.0	Nationwide Children's Hospital	22	NA	NA	NA	0	NA	Lung Adenocarcinoma	NA	NA	NA	NA	NA	NA	2A31AE11-4831-4511-9A51-D60E1AA4297B	NA	NA	No	YES	NA	NA	NA	NA	NA	NA	12	NA	NA	15	Yes	M1	N1	T4	4434	NA	NA	NA	NA	NA	NA	NA	NA	NA	NA
TCGA-05-5420-01A	0	TCGA-05-5420	457	67	84.73.0	Nationwide Children's Hospital	22	30	NA	NA	0	245	Lung Adenocarcinoma	NA	NA	NA	NA	NA	NA	C67C9A1E-4AA8-4BA9-B474-5AAF69227A95	Scheduled Follow-up Submission	Progressive Disease	No	YES	NA	NA	NA	NA	NA	NO	12	10	YES	40	Yes	M0	N2	T2	5420	NA	WITH TUMOR	NA	NA	NA	NA	NA	Progressive Disease	NA	NA
TCGA-05-5429-01A	1	TCGA-05-5429	275	60	84.73.0	Nationwide Children's Hospital	22	30	NA	NA	0	NA	Lung Adenocarcinoma	NA	NA	NA	NA	NA	NA	6853337D-7E1D-4AEA-86E5-9A18E3631CC3	Scheduled Follow-up Submission	NA	No	YES	NA	NA	NA	NA	NA	NO	12	10	NA	NA	No	M0	N2	T3	5429	NA	NA	NA	NA	NA	NA	NA	NA	NA	NA
TCGA-35-5375-01A	0	TCGA-35-5375	264	61	84.73.0	Nationwide Children's Hospital	22	24	NA	NA	0	NA	Lung Adenocarcinoma	NA	NA	NA	NA	NA	NA	DD6E0EE0-DE71-4D78-9ED5-BF1B24524E4D	Scheduled Follow-up Submission	NA	No	YES	NA	NA	NA	NA	Peripheral Lung	YES	12	8	NA	35	No	M0	N2	T2	5375	NA	NA	NA	NA	NA	NA	NA	NA	NA	NA
TCGA-38-4632-01A	1	TCGA-38-4632	1357	42	119.76.0	Nationwide Children's Hospital	22	13	NA	NA	0	680	Lung Adenocarcinoma	NA	NA	NO	NA	NA	NO	4E0B9642-1D15-4D8E-80EA-CA0A727815F0	NA	Stable Disease	No	YES	NA	NO	NA	NA	Peripheral Lung	NA	12	12	YES	10	No	M1	N1	T2	4632	NA	WITH TUMOR	NA	NA	NO	NA	NA	Complete Remission/Response	NO	NO
TCGA-38-4632-11A	1	TCGA-38-4632	1357	42	119.76.0	Nationwide Children's Hospital	22	13	NA	NA	0	680	Lung Adenocarcinoma	NA	NA	NO	NA	NA	NO	4E0B9642-1D15-4D8E-80EA-CA0A727815F0	NA	Stable Disease	No	YES	NA	NO	NA	NA	Peripheral Lung	NA	12	12	YES	10	No	M1	N1	T2	4632	NA	WITH TUMOR	NA	NA	NO	NA	NA	Complete Remission/Response	NO	NO
TCGA-38-6178-01A	0	TCGA-38-6178	448	70	119.76.0	Nationwide Children's Hospital	22	23	NA	NA	0	NA	Lung Adenocarcinoma	NA	NA	YES	Exon 19 Deletion	NA	NO	DEE9BBE3-256B-4030-881C-55DE129030F5	Scheduled Follow-up Submission	NA	No	YES	NA	YES	NO	NA	Central Lung	NA	12	2	NO	NA	Yes	NA	N2	T2b	6178	NA	WITH TUMOR	NA	NA	YES	NA	NA	Stable Disease	NA	NO
TCGA-44-2657-01A	0	TCGA-44-2657	1351	74	52.74.0	Nationwide Children's Hospital	22	8	NA	NA	0	NA	Lung Adenocarcinoma	96	0	NA	NA	NA	NA	D7B9064E-AF2B-4146-927B-B60B3DA894FD	NA	Complete Remission/Response	No	YES	NA	NO	NA	NA	NA	NA	12	10	NO	25	No	M0	NX	T2	2657	Pre-Adjuvant Therapy	TUMOR FREE	87	147	NO	78	120	Complete Remission/Response	YES	NO
TCGA-44-2657-11A	0	TCGA-44-2657	1351	74	52.74.0	Nationwide Children's Hospital	22	8	NA	NA	0	NA	Lung Adenocarcinoma	96	0	NA	NA	NA	NA	D7B9064E-AF2B-4146-927B-B60B3DA894FD	NA	Complete Remission/Response	No	YES	NA	NO	NA	NA	NA	NA	12	10	NO	25	No	M0	NX	T2	2657	Pre-Adjuvant Therapy	TUMOR FREE	87	147	NO	78	120	Complete Remission/Response	YES	NO
TCGA-44-3396-01A	0	TCGA-44-3396	1130	74	58.77.0	Nationwide Children's Hospital	22	22	NA	NA	0	NA	Lung Adenocarcinoma	48	1	NA	NA	NA	NA	4B51A33D-6C3B-4DAD-8509-7E8E0FF89DA2	NA	Complete Remission/Response	No	YES	NA	NO	NA	NA	NA	NA	12	10	NO	50	No	M0	N2	T2	3396	Adjuvant therapy	TUMOR FREE	NA	NA	YES	98	89	Complete Remission/Response	YES	NO
TCGA-44-3396-11A	0	TCGA-44-3396	1130	74	58.77.0	Nationwide Children's Hospital	22	22	NA	NA	0	NA	Lung Adenocarcinoma	48	1	NA	NA	NA	NA	4B51A33D-6C3B-4DAD-8509-7E8E0FF89DA2	NA	Complete Remission/Response	No	YES	NA	NO	NA	NA	NA	NA	12	10	NO	50	No	M0	N2	T2	3396	Adjuvant therapy	TUMOR FREE	NA	NA	YES	98	89	Complete Remission/Response	YES	NO
TCGA-44-5643-01A	0	TCGA-44-5643	1013	53	84.73.0	Nationwide Children's Hospital	22	14	NA	NA	0	NA	Lung Adenocarcinoma	75	NA	NA	NA	NA	NA	CA733262-5676-4FB9-B354-DFCF822CB899	NA	NA	No	YES	NA	NA	NA	NA	NA	NA	12	6	NA	20	No	M0	N2	T2b	5643	NA	WITH TUMOR	NA	NA	YES	92	66	NA	YES	YES
TCGA-44-5644-01A	0	TCGA-44-5644	863	51	166.67.0	Nationwide Children's Hospital	22	12	NA	NA	0	NA	Lung Adenocarcinoma	61	NA	NA	NA	NA	NA	C3A6C51C-4B3A-478E-AFCE-16BB3A02759D	Scheduled Follow-up Submission	Complete Remission/Response	No	YES	NA	NA	NA	NA	NA	NA	12	10	NO	17.5	No	NA	N0	T2a	5644	NA	TUMOR FREE	NA	NA	NO	103	59	Complete Remission/Response	YES	NO
TCGA-44-5645-01A	0	TCGA-44-5645	852	61	84.73.0	Nationwide Children's Hospital	22	4	NA	NA	0	NA	Lung Adenocarcinoma	82	NA	NA	NA	NA	NA	37B44453-A0B4-4C66-9788-87B220791381	Scheduled Follow-up Submission	Complete Remission/Response	No	YES	NA	NA	NA	NA	NA	NA	12	8	NO	5	No	NA	NX	T1	5645	NA	TUMOR FREE	NA	NA	NO	90	100	Complete Remission/Response	YES	NO
TCGA-44-5645-01B	0	TCGA-44-5645	852	61	84.73.0	Nationwide Children's Hospital	22	4	NA	NA	0	NA	Lung Adenocarcinoma	82	NA	NA	NA	NA	NA	37B44453-A0B4-4C66-9788-87B220791381	Scheduled Follow-up Submission	Complete Remission/Response	No	YES	NA	NA	NA	NA	NA	NA	12	8	NO	5	No	NA	NX	T1	5645	NA	TUMOR FREE	NA	NA	NO	90	100	Complete Remission/Response	YES	NO
TCGA-44-5645-11A	0	TCGA-44-5645	852	61	84.73.0	Nationwide Children's Hospital	22	4	NA	NA	0	NA	Lung Adenocarcinoma	82	NA	NA	NA	NA	NA	37B44453-A0B4-4C66-9788-87B220791381	Scheduled Follow-up Submission	Complete Remission/Response	No	YES	NA	NA	NA	NA	NA	NA	12	8	NO	5	No	NA	NX	T1	5645	NA	TUMOR FREE	NA	NA	NO	90	100	Complete Remission/Response	YES	NO
TCGA-44-6147-01A	0	TCGA-44-6147	845	67	119.76.0	Nationwide Children's Hospital	22	13	NA	NA	0	NA	Lung Adenocarcinoma	68	2	NA	NA	NA	NA	9844E3DA-7E02-4756-8835-3FD69AA0A5C6	Scheduled Follow-up Submission	Complete Remission/Response	No	YES	NA	NA	NA	NA	NA	NA	12	1	NO	NA	Yes	M0	NX	T1b	6147	Other	TUMOR FREE	NA	NA	NO	105	97	Complete Remission/Response	YES	NO
TCGA-44-6147-01B	0	TCGA-44-6147	845	67	119.76.0	Nationwide Children's Hospital	22	13	NA	NA	0	NA	Lung Adenocarcinoma	68	2	NA	NA	NA	NA	9844E3DA-7E02-4756-8835-3FD69AA0A5C6	Scheduled Follow-up Submission	Complete Remission/Response	No	YES	NA	NA	NA	NA	NA	NA	12	1	NO	NA	Yes	M0	NX	T1b	6147	Other	TUMOR FREE	NA	NA	NO	105	97	Complete Remission/Response	YES	NO
TCGA-44-6147-11A	0	TCGA-44-6147	845	67	119.76.0	Nationwide Children's Hospital	22	13	NA	NA	0	NA	Lung Adenocarcinoma	68	2	NA	NA	NA	NA	9844E3DA-7E02-4756-8835-3FD69AA0A5C6	Scheduled Follow-up Submission	Complete Remission/Response	No	YES	NA	NA	NA	NA	NA	NA	12	1	NO	NA	Yes	M0	NX	T1b	6147	Other	TUMOR FREE	NA	NA	NO	105	97	Complete Remission/Response	YES	NO
TCGA-44-6774-01A	0	TCGA-44-6774	658	56	144.70.0	Nationwide Children's Hospital	22	3	NA	NA	0	NA	Lung Adenocarcinoma	101	1	NA	NA	NA	NA	3F278D33-628D-436B-9444-90969023970C	Scheduled Follow-up Submission	NA	No	YES	NA	NA	NA	NA	NA	NA	12	4	NO	20	No	M0	N2	T1	6774	Pre-Adjuvant Therapy	TUMOR FREE	NA	NA	YES	84	96	Complete Remission/Response	YES	YES
TCGA-44-6775-01A	0	TCGA-44-6775	705	72	144.70.0	Nationwide Children's Hospital	22	19	NA	NA	0	NA	Lung Adenocarcinoma	66	NA	NA	NA	NA	NA	66938B0B-E171-4F77-9634-70C20BF6A96D	Scheduled Follow-up Submission	Complete Remission/Response	No	YES	NA	NA	NA	NA	NA	NA	12	4	NO	25	No	MX	N0	T2a	6775	NA	TUMOR FREE	89	72	NA	84	68	NA	YES	NA
TCGA-44-6775-01C	0	TCGA-44-6775	705	72	144.70.0	Nationwide Children's Hospital	22	19	NA	NA	0	NA	Lung Adenocarcinoma	66	NA	NA	NA	NA	NA	66938B0B-E171-4F77-9634-70C20BF6A96D	Scheduled Follow-up Submission	Complete Remission/Response	No	YES	NA	NA	NA	NA	NA	NA	12	4	NO	25	No	MX	N0	T2a	6775	NA	TUMOR FREE	89	72	NA	84	68	NA	YES	NA
TCGA-44-6776-01A	0	TCGA-44-6776	2616	60	144.70.0	Nationwide Children's Hospital	22	31	NA	NA	0	NA	Lung Adenocarcinoma	80	NA	NA	NA	NA	NA	47D97B9D-EE24-466A-80FE-2DCF52A53F1C	Scheduled Follow-up Submission	Complete Remission/Response	No	YES	NA	NA	NA	NA	NA	NA	12	8	NO	45	Yes	MX	N0	T1	6776	NA	TUMOR FREE	85	82	NO	95	74	Complete Remission/Response	YES	NO
TCGA-44-6776-11A	0	TCGA-44-6776	2616	60	144.70.0	Nationwide Children's Hospital	22	31	NA	NA	0	NA	Lung Adenocarcinoma	80	NA	NA	NA	NA	NA	47D97B9D-EE24-466A-80FE-2DCF52A53F1C	Scheduled Follow-up Submission	Complete Remission/Response	No	YES	NA	NA	NA	NA	NA	NA	12	8	NO	45	Yes	MX	N0	T1	6776	NA	TUMOR FREE	85	82	NO	95	74	Complete Remission/Response	YES	NO
TCGA-44-6777-01A	1	TCGA-44-6777	987	85	144.70.0	Nationwide Children's Hospital	22	30	NA	NA	0	NA	Lung Adenocarcinoma	178	3	NA	NA	NA	NA	2DB9C960-F21D-4A59-850D-19E21F5F3EC4	Scheduled Follow-up Submission	NA	No	YES	NA	NA	NA	NA	NA	NA	12	8	NO	64	No	MX	NX	T2	6777	Post-Adjuvant Therapy	TUMOR FREE	77	71	NO	68	62	Complete Remission/Response	YES	YES
TCGA-44-6777-11A	1	TCGA-44-6777	987	85	144.70.0	Nationwide Children's Hospital	22	30	NA	NA	0	NA	Lung Adenocarcinoma	178	3	NA	NA	NA	NA	2DB9C960-F21D-4A59-850D-19E21F5F3EC4	Scheduled Follow-up Submission	NA	No	YES	NA	NA	NA	NA	NA	NA	12	8	NO	64	No	MX	NX	T2	6777	Post-Adjuvant Therapy	TUMOR FREE	77	71	NO	68	62	Complete Remission/Response	YES	YES
TCGA-44-6778-01A	0	TCGA-44-6778	1864	59	144.70.0	Nationwide Children's Hospital	22	31	NA	NA	0	NA	Lung Adenocarcinoma	53	NA	NA	NA	NA	NA	51BED102-E3B7-488C-BF16-074F13BC9AF7	Scheduled Follow-up Submission	Complete Remission/Response	No	YES	NA	NA	NA	NA	NA	NA	12	8	NO	15	No	MX	N0	T1	6778	NA	TUMOR FREE	NA	NA	NO	90	74	Complete Remission/Response	YES	NO
TCGA-44-6778-11A	0	TCGA-44-6778	1864	59	144.70.0	Nationwide Children's Hospital	22	31	NA	NA	0	NA	Lung Adenocarcinoma	53	NA	NA	NA	NA	NA	51BED102-E3B7-488C-BF16-074F13BC9AF7	Scheduled Follow-up Submission	Complete Remission/Response	No	YES	NA	NA	NA	NA	NA	NA	12	8	NO	15	No	MX	N0	T1	6778	NA	TUMOR FREE	NA	NA	NO	90	74	Complete Remission/Response	YES	NO
TCGA-44-6779-01A	1	TCGA-44-6779	500	50	144.70.0	Nationwide Children's Hospital	22	12	NA	NA	0	232	Lung Adenocarcinoma	44	NA	NA	NA	NA	NA	BD663029-F88A-4C58-B46D-5DB1D6980145	Scheduled Follow-up Submission	NA	No	YES	NA	NA	NA	NA	NA	NA	12	9	YES	15	No	MX	N1	T2	6779	NA	WITH TUMOR	83	48	YES	83	49	Progressive Disease	YES	NO
TCGA-44-7659-01A	0	TCGA-44-7659	691	70	183.66.0	Nationwide Children's Hospital	22	19	NA	NA	0	NA	Lung Adenocarcinoma	43	NA	NA	NA	NA	NA	1215F5A6-7262-455E-8E99-A7C29C0D9619	Scheduled Follow-up Submission	NA	No	YES	NA	NO	NA	NA	NA	NA	12	4	NO	40	No	MX	N0	T1b	7659	NA	TUMOR FREE	60	47	NA	55	42	NA	YES	NA
TCGA-44-7660-01A	0	TCGA-44-7660	592	72	183.66.0	Nationwide Children's Hospital	22	24	NA	NA	0	253	Lung Adenocarcinoma	80	NA	NA	NA	NA	NA	B9A3879B-EE5B-4379-883D-6F2871825773	Scheduled Follow-up Submission	Progressive Disease	No	YES	NA	NO	NA	NA	NA	NO	12	5	YES	124	No	MX	N0	T2	7660	NA	WITH TUMOR	95	94	YES	92	83	Progressive Disease	YES	NO
TCGA-44-7662-01A	0	TCGA-44-7662	218	61	183.66.0	Nationwide Children's Hospital	22	25	NA	NA	0	NA	Lung Adenocarcinoma	57	NA	NA	NA	NA	NA	3FC5D614-064E-4BFF-B0CE-2FB9637272B3	Scheduled Follow-up Submission	Complete Remission/Response	No	YES	NA	NO	NA	NA	NA	NO	12	7	NO	50	No	MX	N0	T2a	7662	NA	TUMOR FREE	66	68	NO	68	60	Complete Remission/Response	YES	NO
TCGA-44-7667-01A	0	TCGA-44-7667	1097	49	183.66.0	Nationwide Children's Hospital	22	21	NA	NA	0	NA	Lung Adenocarcinoma	50	NA	NA	NA	NA	NA	A9DC5752-E020-408F-8C44-D708ACE33099	Scheduled Follow-up Submission	Complete Remission/Response	No	YES	NA	NO	NA	NA	NA	NA	12	12	NO	50	No	MX	N0	T3	7667	NA	TUMOR FREE	NA	NA	NO	104	74	Complete Remission/Response	YES	NO
TCGA-44-7669-01A	1	TCGA-44-7669	574	59	183.66.0	Nationwide Children's Hospital	22	6	NA	390	0	390	Lung Adenocarcinoma	52	4	NA	NA	NA	NA	A9369F63-53EE-4B7C-8898-DFD8BB82FE07	Scheduled Follow-up Submission	Progressive Disease	No	YES	NA	NO	NA	NA	NA	NA	12	1	YES	20	No	MX	N1	T1b	7669	Post-Adjuvant Therapy	WITH TUMOR	84	80	YES	80	73	Complete Remission/Response	YES	NO
TCGA-44-A479-01A	0	TCGA-44-A479	486	73	258.59.0	Nationwide Children's Hospital	22	14	NA	NA	0	NA	Lung Adenocarcinoma	60	NA	YES	NA	NA	NO	78AC00E0-3092-4999-BFB5-B064545CB355	Scheduled Follow-up Submission	Complete Remission/Response	No	YES	NA	NO	NA	NA	NA	NO	12	3	NO	40	No	MX	N0	T2	A479	NA	TUMOR FREE	NA	NA	NO	115	102	Complete Remission/Response	YES	NO
TCGA-44-A47A-01A	0	TCGA-44-A47A	466	78	258.59.0	Nationwide Children's Hospital	22	12	NA	NA	0	400	Lung Adenocarcinoma	NA	NA	NO	NA	NA	NO	7A164DD2-ABCC-4A08-86B6-53D995AF5C87	Additional New Tumor Event	Progressive Disease	No	YES	NA	NO	NA	NA	NA	NO	12	8	YES	80	No	MX	N0	T2a	A47A	NA	WITH TUMOR	NA	NA	NO	NA	NA	Complete Remission/Response	NO	NO
TCGA-44-A4SU-01A	1	TCGA-44-A4SU	409	67	264.60.0	Nationwide Children's Hospital	22	3	NA	NA	0	260	Lung Adenocarcinoma	74	3	NA	NA	NA	NA	DC7645A9-39B7-4AB6-BE02-C34E16105F2B	Scheduled Follow-up Submission	Progressive Disease	No	YES	NA	NA	NA	NA	NA	NO	12	10	YES	50	No	MX	N0	T1a	A4SU	Other	WITH TUMOR	100	95	NO	100	88	Complete Remission/Response	YES	NO
TCGA-49-4488-01A	1	TCGA-49-4488	869	74	119.76.0	Nationwide Children's Hospital	22	9	NA	690	0	634	Lung Adenocarcinoma	NA	NA	NA	NA	NA	NA	ACF6C94F-687E-4A83-9A3E-672A6B798E4B	Scheduled Follow-up Submission	NA	No	YES	NA	NA	NA	NA	NA	NA	12	8	YES	NA	No	MX	N0	T1	4488	NA	NA	NA	NA	NO	NA	NA	NA	NA	NO
TCGA-49-4490-01A	1	TCGA-49-4490	385	45	144.70.0	Nationwide Children's Hospital	22	9	NA	NA	0	NA	Lung Adenocarcinoma	NA	NA	NA	NA	NA	NA	AD4A3A4C-AA14-45A5-A202-183C9A94D6CE	Scheduled Follow-up Submission	NA	No	YES	NA	NA	NA	NA	NA	NA	12	8	NO	5	No	M0	N2	T3	4490	NA	WITH TUMOR	NA	NA	YES	NA	NA	NA	NA	YES
TCGA-49-4490-11A	1	TCGA-49-4490	385	45	144.70.0	Nationwide Children's Hospital	22	9	NA	NA	0	NA	Lung Adenocarcinoma	NA	NA	NA	NA	NA	NA	AD4A3A4C-AA14-45A5-A202-183C9A94D6CE	Scheduled Follow-up Submission	NA	No	YES	NA	NA	NA	NA	NA	NA	12	8	NO	5	No	M0	N2	T3	4490	NA	WITH TUMOR	NA	NA	YES	NA	NA	NA	NA	YES
TCGA-49-4494-01A	1	TCGA-49-4494	1081	77	58.77.0	Nationwide Children's Hospital	22	25	NA	NA	0	NA	Lung Adenocarcinoma	NA	1	NA	NA	NA	NA	43F286E4-C642-4F76-8134-8CFF2BEB7220	Scheduled Follow-up Submission	NA	No	YES	90	NA	NA	NA	NA	NO	12	4	NA	50	No	M0	N2	T3	4494	Preoperative	NA	NA	NA	NA	NA	NA	Complete Remission/Response	NO	NA
TCGA-49-4507-01A	1	TCGA-49-4507	268	73	58.77.0	Nationwide Children's Hospital	22	2	NA	NA	0	158	Lung Adenocarcinoma	NA	1	NA	NA	NA	NA	FAEC78CF-EB9D-4F9B-9962-4733D2A517D8	NA	Progressive Disease	No	YES	NA	NA	NA	NA	NA	NA	12	2	YES	78	No	M0	N1	T3	4507	Preoperative	WITH TUMOR	NA	NA	YES	NA	NA	Progressive Disease	NA	YES
TCGA-49-4512-01A	1	TCGA-49-4512	905	69	144.70.0	Nationwide Children's Hospital	22	10	NA	NA	0	NA	Lung Adenocarcinoma	NA	NA	NA	NA	NA	NA	176EFBB6-D0E9-44CB-9364-0E7427AB046B	Scheduled Follow-up Submission	NA	No	YES	NA	NA	NA	NA	NA	NA	12	8	NO	NA	No	MX	N2	T2	4512	NA	WITH TUMOR	NA	NA	YES	NA	NA	Progressive Disease	NA	NO
TCGA-49-4512-11A	1	TCGA-49-4512	905	69	144.70.0	Nationwide Children's Hospital	22	10	NA	NA	0	NA	Lung Adenocarcinoma	NA	NA	NA	NA	NA	NA	176EFBB6-D0E9-44CB-9364-0E7427AB046B	Scheduled Follow-up Submission	NA	No	YES	NA	NA	NA	NA	NA	NA	12	8	NO	NA	No	MX	N2	T2	4512	NA	WITH TUMOR	NA	NA	YES	NA	NA	Progressive Disease	NA	NO
TCGA-49-6743-01A	0	TCGA-49-6743	1621	81	144.70.0	Nationwide Children's Hospital	22	10	NA	NA	0	NA	Lung Adenocarcinoma	NA	NA	NA	NA	NA	NA	8847A037-7E03-4BCE-AC12-18313BF328C3	Scheduled Follow-up Submission	Complete Remission/Response	No	YES	NA	NA	NA	NA	NA	NA	12	8	NO	50	No	MX	N2	T1	6743	NA	TUMOR FREE	NA	NA	YES	NA	NA	Complete Remission/Response	NA	NO
TCGA-49-6743-11A	0	TCGA-49-6743	1621	81	144.70.0	Nationwide Children's Hospital	22	10	NA	NA	0	NA	Lung Adenocarcinoma	NA	NA	NA	NA	NA	NA	8847A037-7E03-4BCE-AC12-18313BF328C3	Scheduled Follow-up Submission	Complete Remission/Response	No	YES	NA	NA	NA	NA	NA	NA	12	8	NO	50	No	MX	N2	T1	6743	NA	TUMOR FREE	NA	NA	YES	NA	NA	Complete Remission/Response	NA	NO
TCGA-49-6744-01A	0	TCGA-49-6744	1683	64	144.70.0	Nationwide Children's Hospital	22	10	NA	NA	0	NA	Lung Adenocarcinoma	NA	NA	NA	NA	NA	NA	E4849CD1-90BC-4C26-9D2F-1B2F71546391	NA	Complete Remission/Response	No	YES	NA	YES	YES	NA	NA	NA	12	8	NO	20	No	MX	N1	T2a	6744	NA	TUMOR FREE	NA	NA	YES	NA	NA	Complete Remission/Response	NA	NO
TCGA-49-6744-11A	0	TCGA-49-6744	1683	64	144.70.0	Nationwide Children's Hospital	22	10	NA	NA	0	NA	Lung Adenocarcinoma	NA	NA	NA	NA	NA	NA	E4849CD1-90BC-4C26-9D2F-1B2F71546391	NA	Complete Remission/Response	No	YES	NA	YES	YES	NA	NA	NA	12	8	NO	20	No	MX	N1	T2a	6744	NA	TUMOR FREE	NA	NA	YES	NA	NA	Complete Remission/Response	NA	NO
TCGA-49-6745-01A	0	TCGA-49-6745	522	82	144.70.0	Nationwide Children's Hospital	22	11	NA	NA	0	NA	Lung Adenocarcinoma	NA	NA	YES	NA	NA	NA	48CC69C5-7F68-4E7E-83CF-E4748AE5A2B4	Scheduled Follow-up Submission	NA	No	YES	NA	YES	NO	NA	NA	NA	12	8	NO	20	Yes	M0	N2	T2a	6745	NA	TUMOR FREE	NA	NA	YES	NA	NA	NA	NA	NO
TCGA-49-6745-11A	0	TCGA-49-6745	522	82	144.70.0	Nationwide Children's Hospital	22	11	NA	NA	0	NA	Lung Adenocarcinoma	NA	NA	YES	NA	NA	NA	48CC69C5-7F68-4E7E-83CF-E4748AE5A2B4	Scheduled Follow-up Submission	NA	No	YES	NA	YES	NO	NA	NA	NA	12	8	NO	20	Yes	M0	N2	T2a	6745	NA	TUMOR FREE	NA	NA	YES	NA	NA	NA	NA	NO
TCGA-49-6761-01A	0	TCGA-49-6761	354	68	160.69.0	Nationwide Children's Hospital	22	23	NA	NA	0	NA	Lung Adenocarcinoma	1	NA	NA	NA	NA	NA	E0A39A36-9287-4180-8C7E-5DD423122A19	Scheduled Follow-up Submission	NA	No	YES	NA	NA	NA	NA	NA	NA	12	2	NO	50	Yes	MX	N2	T1	6761	NA	NA	64	56	NO	64	52	Complete Remission/Response	YES	NO
TCGA-49-6761-11A	0	TCGA-49-6761	354	68	160.69.0	Nationwide Children's Hospital	22	23	NA	NA	0	NA	Lung Adenocarcinoma	1	NA	NA	NA	NA	NA	E0A39A36-9287-4180-8C7E-5DD423122A19	Scheduled Follow-up Submission	NA	No	YES	NA	NA	NA	NA	NA	NA	12	2	NO	50	Yes	MX	N2	T1	6761	NA	NA	64	56	NO	64	52	Complete Remission/Response	YES	NO
TCGA-49-6767-01A	0	TCGA-49-6767	677	46	144.70.0	Nationwide Children's Hospital	22	24	NA	NA	0	NA	Lung Adenocarcinoma	NA	NA	NA	NA	NA	NA	A11E7E43-C80B-411A-885F-947BC8949EDE	Scheduled Follow-up Submission	NA	No	YES	NA	NA	NA	NA	NA	NO	12	4	NA	30	No	MX	N0	T3	6767	NA	NA	NA	NA	NA	NA	NA	NA	NO	NA
TCGA-49-AAQV-01A	1	TCGA-49-AAQV	677	63	406.37.0	Nationwide Children's Hospital	22	NA	NA	NA	0	NA	Lung Adenocarcinoma	95.5	NA	YES	Exon 19 Deletion	FISH	YES	E5BDA816-5C43-4167-AD60-9154EC20E833	NA	NA	No	YES	NA	NA	NA	NA	NA	NA	12	NA	NA	NA	No	MX	N1	T1	AAQV	NA	NA	77.29	81.7	NA	78.8	83.3	NA	YES	NA
TCGA-49-AAR0-01A	0	TCGA-49-AAR0	4765	57	406.37.0	Nationwide Children's Hospital	22	25	NA	NA	0	NA	Lung Adenocarcinoma	107	1	NA	NA	NA	NA	BA5875FA-FF9C-48BF-8A7F-B708D3F2E275	Scheduled Follow-up Submission	Complete Remission/Response	No	YES	80	NA	NA	NA	NA	NO	12	2	NO	37	Yes, History of Prior Malignancy	MX	N0	T1	AAR0	Preoperative	TUMOR FREE	80	62.5	NO	58.6	85.4	Complete Remission/Response	YES	NO
TCGA-49-AAR2-01A	0	TCGA-49-AAR2	2224	64	406.37.0	Nationwide Children's Hospital	22	10	NA	NA	0	NA	Lung Adenocarcinoma	105.8	1	NA	NA	NA	NA	FB8681B0-F866-4CDC-A266-4721D47E1E33	Scheduled Follow-up Submission	Complete Remission/Response	No	YES	90	NA	NA	NA	NA	NO	12	4	NO	NA	No	MX	N0	T2	AAR2	Preoperative	TUMOR FREE	78.2	79.5	YES	78.6	80	Complete Remission/Response	YES	NO
TCGA-49-AAR3-01A	0	TCGA-49-AAR3	1893	69	423.36.0	Nationwide Children's Hospital	22	25	NA	NA	0	NA	Lung Adenocarcinoma	NA	0	NA	NA	NA	NA	9AC829B2-DB73-44F5-8432-E8637ED88B0E	Scheduled Follow-up Submission	Complete Remission/Response	No	YES	100	NA	NA	NA	NA	NO	12	2	NO	NA	No	MX	N1	T2	AAR3	Post-Adjuvant Therapy	NA	NA	NA	YES	NA	NA	Complete Remission/Response	NO	NO
TCGA-49-AAR4-01A	1	TCGA-49-AAR4	879	51	423.36.0	Nationwide Children's Hospital	22	NA	NA	NA	0	NA	Lung Adenocarcinoma	109.4	NA	NA	NA	NA	NA	99200CFC-5B32-46F0-9683-6735B4FEA595	NA	NA	No	YES	NA	NA	NA	NA	NA	NA	12	NA	NA	35	No	MX	N2	T2	AAR4	NA	NA	79	97.5	NA	81.2	100.2	NA	YES	NA
TCGA-49-AAR9-01A	1	TCGA-49-AAR9	260	61	423.36.0	Nationwide Children's Hospital	22	NA	NA	NA	0	NA	Lung Adenocarcinoma	NA	NA	NA	NA	NA	NA	D4FE6498-CCE0-4A25-964E-2F1E778071A9	NA	NA	No	YES	NA	NA	NA	NA	NA	NA	12	NA	NA	NA	No	MX	N0	T3	AAR9	NA	NA	NA	NA	NA	NA	NA	NA	NO	NA
TCGA-49-AARE-01A	1	TCGA-49-AARE	1229	51	423.36.0	Nationwide Children's Hospital	22	NA	NA	NA	0	NA	Lung Adenocarcinoma	107.2	NA	NA	NA	NA	NA	AC12B812-C998-41BE-82BA-B2CE0C7D22D1	NA	NA	No	YES	NA	NA	NA	NA	NA	NA	12	NA	NA	15	No	MX	N0	T1	AARE	NA	NA	55.2	41.7	NA	81	61.2	NA	YES	NA
TCGA-49-AARN-01A	1	TCGA-49-AARN	1135	56	423.36.0	Nationwide Children's Hospital	22	NA	NA	NA	0	NA	Lung Adenocarcinoma	110.6	NA	NA	NA	NA	NA	FADF9782-3B0C-4A94-B439-B6CAAE85CFEB	NA	NA	No	YES	NA	NA	NA	NA	NA	NA	12	NA	NA	NA	Yes, History of Synchronous/Bilateral Malignancy	MX	N0	T1	AARN	NA	NA	85.9	101.1	NA	80.2	94.4	NA	YES	NA
TCGA-49-AARO-01A	0	TCGA-49-AARO	3759	39	423.36.0	Nationwide Children's Hospital	22	25	NA	NA	0	3521	Lung Adenocarcinoma	103.3	3	NA	NA	NA	NA	6C3A4C19-8FC6-4917-87F9-896509475E49	Scheduled Follow-up Submission	Stable Disease	No	YES	40	NA	NA	NA	NA	NO	12	2	YES	NA	No	MX	N0	T1a	AARO	Post-Adjuvant Therapy	WITH TUMOR	84.4	83.9	YES	83.6	83	Complete Remission/Response	YES	YES
TCGA-49-AARQ-01A	0	TCGA-49-AARQ	6732	41	423.36.0	Nationwide Children's Hospital	22	10	NA	NA	0	NA	Lung Adenocarcinoma	99.9	1	NA	NA	NA	NA	8162B96A-6088-49C6-9310-F816A3B57DC6	Scheduled Follow-up Submission	Complete Remission/Response	No	YES	NA	NA	NA	NA	NA	NO	12	4	NO	60	No	MX	N0	T2	AARQ	Preoperative	TUMOR FREE	56.8	56.1	NO	83.2	82.2	Complete Remission/Response	YES	NO
TCGA-49-AARR-01A	0	TCGA-49-AARR	4992	68	423.36.0	Nationwide Children's Hospital	22	25	NA	NA	0	4812	Lung Adenocarcinoma	103.5	1	NA	NA	NA	NA	1A6E22AC-6B2F-458D-A43F-8DFC1126466A	Scheduled Follow-up Submission	Stable Disease	No	YES	80	NA	NA	NA	NA	NO	12	2	YES	NA	No	MX	N0	T1	AARR	Preoperative	WITH TUMOR	76.3	78.8	NO	77.8	80.3	Complete Remission/Response	YES	NO
TCGA-50-5044-01A	1	TCGA-50-5044	624	72	144.70.0	Nationwide Children's Hospital	22	14	NA	NA	0	483	Lung Adenocarcinoma	NA	NA	NA	NA	NA	NA	178EF4C6-31F7-4E10-8D18-30F725FBED40	Scheduled Follow-up Submission	Progressive Disease	No	YES	NA	NA	NA	NA	NA	NO	12	5	YES	NA	No	M0	N1	T4	5044	NA	WITH TUMOR	NA	NA	NO	NA	NA	Progressive Disease	NA	YES
TCGA-50-5051-01A	1	TCGA-50-5051	478	42	144.70.0	Nationwide Children's Hospital	22	15	NA	NA	0	184	Lung Adenocarcinoma	NA	NA	YES	NA	NA	NA	67163653-11EF-42D5-9455-FF894A9A160E	Scheduled Follow-up Submission	Progressive Disease	No	YES	NA	YES	YES	Other	NA	NO	12	5	YES	30	No	M0	N2	T2	5051	NA	WITH TUMOR	NA	NA	YES	NA	NA	Progressive Disease	NA	YES
TCGA-50-5068-01A	1	TCGA-50-5068	1499	59	84.73.0	Nationwide Children's Hospital	22	16	686	NA	0	686	Lung Adenocarcinoma	NA	NA	NA	NA	NA	NA	BBCD12CE-E298-4392-BA8D-8FA7D6234E6B	Scheduled Follow-up Submission	Progressive Disease	No	YES	NA	NA	NA	NA	NA	NO	12	5	YES	NA	No	MX	N1	T2	5068	NA	WITH TUMOR	NA	NA	YES	NA	NA	Progressive Disease	NA	NO
TCGA-50-5072-01A	1	TCGA-50-5072	250	74	144.70.0	Nationwide Children's Hospital	22	16	NA	NA	0	213	Lung Adenocarcinoma	NA	NA	YES	NA	NA	YES	740BABD2-A830-4EB0-815F-0A312D073D39	Scheduled Follow-up Submission	Progressive Disease	Yes	YES	NA	YES	NA	NA	NA	NO	12	5	YES	15	No	M0	N2	T2	5072	NA	WITH TUMOR	NA	NA	YES	NA	NA	Progressive Disease	NO	YES
TCGA-50-5930-01A	1	TCGA-50-5930	282	47	119.76.0	Nationwide Children's Hospital	22	16	NA	NA	0	177	Lung Adenocarcinoma	NA	NA	NA	NA	NA	NA	EDEDBF13-5368-459C-B113-8786BA1023AE	Scheduled Follow-up Submission	Progressive Disease	No	YES	NA	NA	NA	NA	NA	NO	12	5	YES	NA	No	M0	N2	T2	5930	NA	WITH TUMOR	NA	NA	YES	NA	NA	Progressive Disease	NA	YES
TCGA-50-5930-11A	1	TCGA-50-5930	282	47	119.76.0	Nationwide Children's Hospital	22	16	NA	NA	0	177	Lung Adenocarcinoma	NA	NA	NA	NA	NA	NA	EDEDBF13-5368-459C-B113-8786BA1023AE	Scheduled Follow-up Submission	Progressive Disease	No	YES	NA	NA	NA	NA	NA	NO	12	5	YES	NA	No	M0	N2	T2	5930	NA	WITH TUMOR	NA	NA	YES	NA	NA	Progressive Disease	NA	YES
TCGA-50-5933-01A	1	TCGA-50-5933	2393	72	119.76.0	Nationwide Children's Hospital	22	17	NA	NA	0	NA	Lung Adenocarcinoma	NA	NA	NA	NA	NA	NA	7419B949-44DB-476E-9C1B-9FAF9E058D9B	Scheduled Follow-up Submission	Complete Remission/Response	No	YES	NA	NA	NA	NA	Central Lung	NO	12	5	NO	NA	No	M0	N2	T4	5933	NA	TUMOR FREE	NA	NA	YES	NA	NA	Complete Remission/Response	NA	YES
TCGA-50-5933-11A	1	TCGA-50-5933	2393	72	119.76.0	Nationwide Children's Hospital	22	17	NA	NA	0	NA	Lung Adenocarcinoma	NA	NA	NA	NA	NA	NA	7419B949-44DB-476E-9C1B-9FAF9E058D9B	Scheduled Follow-up Submission	Complete Remission/Response	No	YES	NA	NA	NA	NA	Central Lung	NO	12	5	NO	NA	No	M0	N2	T4	5933	NA	TUMOR FREE	NA	NA	YES	NA	NA	Complete Remission/Response	NA	YES
TCGA-50-5936-01A	1	TCGA-50-5936	257	58	84.73.0	Nationwide Children's Hospital	22	17	177	NA	0	150	Lung Adenocarcinoma	NA	NA	YES	NA	NA	NA	861B680E-3E8B-4945-9A0C-CF0973023166	Scheduled Follow-up Submission	Progressive Disease	No	YES	NA	YES	YES	G12C	NA	NO	12	5	YES	NA	No	M0	N2	T2	5936	NA	WITH TUMOR	NA	NA	NO	NA	NA	Progressive Disease	NA	NO
TCGA-50-5936-11A	1	TCGA-50-5936	257	58	84.73.0	Nationwide Children's Hospital	22	17	177	NA	0	150	Lung Adenocarcinoma	NA	NA	YES	NA	NA	NA	861B680E-3E8B-4945-9A0C-CF0973023166	Scheduled Follow-up Submission	Progressive Disease	No	YES	NA	YES	YES	G12C	NA	NO	12	5	YES	NA	No	M0	N2	T2	5936	NA	WITH TUMOR	NA	NA	NO	NA	NA	Progressive Disease	NA	NO
TCGA-50-5941-01A	0	TCGA-50-5941	1474	55	119.76.0	Nationwide Children's Hospital	22	17	NA	NA	0	NA	Lung Adenocarcinoma	NA	NA	NA	NA	NA	NA	F4EC3B5D-C9AB-40BB-80AF-FD90B7C4366B	Scheduled Follow-up Submission	Complete Remission/Response	No	YES	NA	NA	NA	NA	NA	NA	12	5	NO	25	No	M0	N2	T2a	5941	NA	TUMOR FREE	NA	NA	YES	NA	NA	Complete Remission/Response	NO	NO
TCGA-50-5946-01A	0	TCGA-50-5946	1617	62	119.76.0	Nationwide Children's Hospital	22	17	NA	221	0	221	Lung Adenocarcinoma	NA	NA	NA	NA	NA	NA	99CF2C04-60DF-42B2-8C25-D5E4D1122F1C	Scheduled Follow-up Submission	Progressive Disease	No	YES	NA	NA	NA	NA	NA	NO	12	5	YES	NA	No	MX	N0	T1	5946	NA	WITH TUMOR	NA	NA	NO	NA	NA	Progressive Disease	NO	NO
TCGA-50-5946-02A	0	TCGA-50-5946	1617	62	119.76.0	Nationwide Children's Hospital	22	17	NA	221	0	221	Lung Adenocarcinoma	NA	NA	NA	NA	NA	NA	99CF2C04-60DF-42B2-8C25-D5E4D1122F1C	Scheduled Follow-up Submission	Progressive Disease	No	YES	NA	NA	NA	NA	NA	NO	12	5	YES	NA	No	MX	N0	T1	5946	NA	WITH TUMOR	NA	NA	NO	NA	NA	Progressive Disease	NO	NO
TCGA-50-6591-01A	1	TCGA-50-6591	119	63	119.76.0	Nationwide Children's Hospital	22	4	NA	NA	0	NA	Lung Adenocarcinoma	NA	NA	NA	NA	NA	NA	BE564E01-B081-4F3D-8B6A-65FDB5F00229	Scheduled Follow-up Submission	Progressive Disease	No	YES	NA	NA	NA	NA	NA	NO	12	6	NO	NA	No	M1	N0	T2	6591	NA	WITH TUMOR	NA	NA	NO	NA	NA	Progressive Disease	NA	NO
TCGA-50-6593-01A	1	TCGA-50-6593	336	49	119.76.0	Nationwide Children's Hospital	22	13	NA	NA	0	266	Lung Adenocarcinoma	NA	NA	YES	NA	NA	YES	2B60B97C-D675-413D-A8D6-8AE2D426F959	Scheduled Follow-up Submission	Progressive Disease	No	YES	NA	YES	NO	NA	NA	NO	12	6	YES	NA	No	M0	N2	T1	6593	NA	WITH TUMOR	NA	NA	NO	NA	NA	Progressive Disease	NO	YES
TCGA-50-6594-01A	1	TCGA-50-6594	370	79	119.76.0	Nationwide Children's Hospital	22	13	NA	NA	0	285	Lung Adenocarcinoma	NA	NA	NA	NA	NA	YES	2A64D04D-AFC5-48CF-B6E0-9E19453A1F54	Scheduled Follow-up Submission	Progressive Disease	No	YES	NA	NA	NO	NA	NA	NO	12	6	YES	NA	No	M0	N2	T3	6594	NA	WITH TUMOR	NA	NA	NO	NA	NA	Progressive Disease	NA	NO
TCGA-50-6595-01A	1	TCGA-50-6595	189	74	144.70.0	Nationwide Children's Hospital	22	13	NA	187	0	182	Lung Adenocarcinoma	NA	NA	YES	NA	NA	YES	FB4A64E3-16BF-42B7-A9B4-638582A6929C	Scheduled Follow-up Submission	Progressive Disease	No	YES	NA	YES	NA	NA	NA	NO	12	6	YES	NA	No	M0	N2	T2	6595	NA	WITH TUMOR	NA	NA	YES	NA	NA	Progressive Disease	NO	YES
TCGA-50-6595-11A	1	TCGA-50-6595	189	74	144.70.0	Nationwide Children's Hospital	22	13	NA	187	0	182	Lung Adenocarcinoma	NA	NA	YES	NA	NA	YES	FB4A64E3-16BF-42B7-A9B4-638582A6929C	Scheduled Follow-up Submission	Progressive Disease	No	YES	NA	YES	NA	NA	NA	NO	12	6	YES	NA	No	M0	N2	T2	6595	NA	WITH TUMOR	NA	NA	YES	NA	NA	Progressive Disease	NO	YES
TCGA-53-7624-01A	1	TCGA-53-7624	1043	40	183.66.0	Nationwide Children's Hospital	22	31	NA	593	0	400	Lung Adenocarcinoma	NA	NA	NO	NA	NA	NO	02DA679B-3BD6-46B9-9665-709C9B92464B	Scheduled Follow-up Submission	Progressive Disease	No	YES	0	NO	NA	NA	Peripheral Lung	NO	12	1	YES	50	No	M1	N0	T2	7624	NA	WITH TUMOR	NA	NA	YES	NA	NA	Progressive Disease	NA	NO
TCGA-53-7813-01A	0	TCGA-53-7813	424	51	196.64.0	Nationwide Children's Hospital	22	31	NA	NA	0	NA	Lung Adenocarcinoma	88	NA	NO	NA	NA	NO	4636C5E3-F9BE-464D-B63F-6CB003AEC31D	Scheduled Follow-up Submission	NA	No	YES	NA	NO	NA	NA	NA	YES	12	1	NA	35	No	M0	N0	T4	7813	NA	NA	69	91	YES	67	90	Progressive Disease	YES	NO
TCGA-53-A4EZ-01A	0	TCGA-53-A4EZ	1071	63	264.60.0	Nationwide Children's Hospital	22	19	NA	NA	0	NA	Lung Adenocarcinoma	86	1	YES	NA	FISH	YES	37B59429-B21F-4943-AD16-377F12D0C829	Scheduled Follow-up Submission	Complete Remission/Response	No	YES	80	YES	NO	NA	Peripheral Lung	NO	12	3	NO	40	No	MX	N1	T2a	A4EZ	Post-Adjuvant Therapy	TUMOR FREE	73	75	YES	73	76	Stable Disease	YES	YES
TCGA-55-1594-01A	0	TCGA-55-1594	1178	68	37.77.0	Nationwide Children's Hospital	22	NA	NA	NA	0	NA	Lung Adenocarcinoma	NA	NA	NA	NA	NA	NA	B305A34F-AD84-4606-8BA3-F87E2B8322A9	NA	NA	No	YES	NA	NA	NA	NA	NA	NA	12	NA	NA	NA	No	M0	N2	T2	1594	NA	NA	NA	NA	NA	NA	NA	NA	NA	NA
TCGA-55-6543-01A	0	TCGA-55-6543	435	60	119.76.0	Nationwide Children's Hospital	22	13	NA	NA	0	NA	Lung Adenocarcinoma	NA	NA	NA	NA	NA	NA	314D02BD-A17F-4542-A310-6D5C7BFCFABB	Scheduled Follow-up Submission	Complete Remission/Response	No	YES	NA	NA	NA	NA	Peripheral Lung	NO	12	8	NO	60	No	MX	N0	T1b	6543	NA	TUMOR FREE	NA	NA	NO	NA	NA	Complete Remission/Response	NA	NO
TCGA-55-6642-01A	0	TCGA-55-6642	2449	63	144.70.0	Nationwide Children's Hospital	22	17	NA	NA	0	NA	Lung Adenocarcinoma	NA	NA	NA	NA	NA	NA	EE0D316E-387A-4CAF-9846-A2973F51AFD1	Scheduled Follow-up Submission	Complete Remission/Response	No	YES	NA	NA	NA	NA	NA	NO	12	7	NO	NA	No	MX	N0	T2	6642	NA	TUMOR FREE	NA	NA	NO	NA	NA	Complete Remission/Response	NA	NO
TCGA-55-6712-01A	1	TCGA-55-6712	171	71	144.70.0	Nationwide Children's Hospital	22	13	NA	NA	0	NA	Lung Adenocarcinoma	NA	NA	NA	NA	NA	NA	9A411DE8-F45F-42E6-8E03-5D880B89B9EF	Scheduled Follow-up Submission	Progressive Disease	No	YES	NA	NA	NA	NA	NA	NO	12	8	NO	NA	No	MX	N1	T2a	6712	NA	WITH TUMOR	NA	NA	YES	NA	NA	Progressive Disease	NA	NO
TCGA-55-6968-01A	1	TCGA-55-6968	1293	61	160.69.0	Nationwide Children's Hospital	22	30	NA	NA	0	NA	Lung Adenocarcinoma	NA	NA	NA	NA	NA	NA	762148F9-3D2D-4EAA-8874-FEEB61260B78	Scheduled Follow-up Submission	Stable Disease	No	YES	NA	NA	NA	NA	NA	NO	12	1	NO	NA	No	M1	N0	T1	6968	NA	WITH TUMOR	NA	NA	YES	NA	NA	Stable Disease	NA	YES
TCGA-55-6968-11A	1	TCGA-55-6968	1293	61	160.69.0	Nationwide Children's Hospital	22	30	NA	NA	0	NA	Lung Adenocarcinoma	NA	NA	NA	NA	NA	NA	762148F9-3D2D-4EAA-8874-FEEB61260B78	Scheduled Follow-up Submission	Stable Disease	No	YES	NA	NA	NA	NA	NA	NO	12	1	NO	NA	No	M1	N0	T1	6968	NA	WITH TUMOR	NA	NA	YES	NA	NA	Stable Disease	NA	YES
TCGA-55-6970-01A	1	TCGA-55-6970	464	67	160.69.0	Nationwide Children's Hospital	22	28	NA	NA	0	457	Lung Adenocarcinoma	NA	NA	NO	NA	NA	NO	85CBF41C-C92A-49CE-8209-F6D1A682227E	Scheduled Follow-up Submission	Progressive Disease	No	YES	NA	NO	NA	NA	NA	NO	12	3	YES	NA	No	MX	N2	T2	6970	NA	WITH TUMOR	NA	NA	YES	NA	NA	Stable Disease	NA	YES
TCGA-55-6970-11A	1	TCGA-55-6970	464	67	160.69.0	Nationwide Children's Hospital	22	28	NA	NA	0	457	Lung Adenocarcinoma	NA	NA	NO	NA	NA	NO	85CBF41C-C92A-49CE-8209-F6D1A682227E	Scheduled Follow-up Submission	Progressive Disease	No	YES	NA	NO	NA	NA	NA	NO	12	3	YES	NA	No	MX	N2	T2	6970	NA	WITH TUMOR	NA	NA	YES	NA	NA	Stable Disease	NA	YES
TCGA-55-6971-01A	0	TCGA-55-6971	1400	59	160.69.0	Nationwide Children's Hospital	22	29	NA	NA	0	NA	Lung Adenocarcinoma	NA	NA	NO	NA	NA	NO	EE5118B4-197B-4A44-A1AF-EDB3D22441E7	Scheduled Follow-up Submission	Complete Remission/Response	No	YES	NA	NO	NA	NA	NA	NO	12	1	NO	60	No	MX	N0	T2	6971	NA	TUMOR FREE	NA	NA	NO	NA	NA	Complete Remission/Response	NA	NO
TCGA-55-6971-11A	0	TCGA-55-6971	1400	59	160.69.0	Nationwide Children's Hospital	22	29	NA	NA	0	NA	Lung Adenocarcinoma	NA	NA	NO	NA	NA	NO	EE5118B4-197B-4A44-A1AF-EDB3D22441E7	Scheduled Follow-up Submission	Complete Remission/Response	No	YES	NA	NO	NA	NA	NA	NO	12	1	NO	60	No	MX	N0	T2	6971	NA	TUMOR FREE	NA	NA	NO	NA	NA	Complete Remission/Response	NA	NO
TCGA-55-6978-01A	1	TCGA-55-6978	176	81	160.69.0	Nationwide Children's Hospital	22	17	NA	NA	0	42	Lung Adenocarcinoma	NA	NA	NO	NA	NA	NO	6B6E7911-D891-4B20-A493-BEE47DECD298	Scheduled Follow-up Submission	Progressive Disease	No	YES	NA	NO	NA	NA	NA	NO	12	7	YES	NA	Yes	MX	N0	T2b	6978	NA	WITH TUMOR	NA	NA	NO	NA	NA	Progressive Disease	NA	NO
TCGA-55-6978-11A	1	TCGA-55-6978	176	81	160.69.0	Nationwide Children's Hospital	22	17	NA	NA	0	42	Lung Adenocarcinoma	NA	NA	NO	NA	NA	NO	6B6E7911-D891-4B20-A493-BEE47DECD298	Scheduled Follow-up Submission	Progressive Disease	No	YES	NA	NO	NA	NA	NA	NO	12	7	YES	NA	Yes	MX	N0	T2b	6978	NA	WITH TUMOR	NA	NA	NO	NA	NA	Progressive Disease	NA	NO
TCGA-55-6981-01A	1	TCGA-55-6981	1379	53	160.69.0	Nationwide Children's Hospital	22	30	NA	NA	0	NA	Lung Adenocarcinoma	NA	NA	NO	NA	NA	NO	302CD38E-B25E-4BC0-A75F-A97D786A7965	Scheduled Follow-up Submission	Complete Remission/Response	No	YES	NA	NO	NA	NA	NA	NO	12	1	NO	NA	No	M0	N2	T1	6981	NA	TUMOR FREE	NA	NA	YES	NA	NA	Complete Remission/Response	NA	YES
TCGA-55-6981-11A	1	TCGA-55-6981	1379	53	160.69.0	Nationwide Children's Hospital	22	30	NA	NA	0	NA	Lung Adenocarcinoma	NA	NA	NO	NA	NA	NO	302CD38E-B25E-4BC0-A75F-A97D786A7965	Scheduled Follow-up Submission	Complete Remission/Response	No	YES	NA	NO	NA	NA	NA	NO	12	1	NO	NA	No	M0	N2	T1	6981	NA	TUMOR FREE	NA	NA	YES	NA	NA	Complete Remission/Response	NA	YES
TCGA-55-6985-01A	0	TCGA-55-6985	1233	58	160.69.0	Nationwide Children's Hospital	22	22	NA	NA	0	NA	Lung Adenocarcinoma	NA	NA	NO	NA	NA	NO	B2142758-692D-4D06-BEC4-4EAEF664F212	Scheduled Follow-up Submission	NA	No	YES	NA	NO	NA	NA	NA	YES	12	2	NO	50	No	MX	N0	T2	6985	NA	TUMOR FREE	NA	NA	NO	NA	NA	Complete Remission/Response	NA	NO
TCGA-55-6985-11A	0	TCGA-55-6985	1233	58	160.69.0	Nationwide Children's Hospital	22	22	NA	NA	0	NA	Lung Adenocarcinoma	NA	NA	NO	NA	NA	NO	B2142758-692D-4D06-BEC4-4EAEF664F212	Scheduled Follow-up Submission	NA	No	YES	NA	NO	NA	NA	NA	YES	12	2	NO	50	No	MX	N0	T2	6985	NA	TUMOR FREE	NA	NA	NO	NA	NA	Complete Remission/Response	NA	NO
TCGA-55-7227-01A	1	TCGA-55-7227	952	77	166.67.0	Nationwide Children's Hospital	22	26	NA	NA	0	255	Lung Adenocarcinoma	NA	NA	NA	NA	NA	NA	32DB2D03-157A-4B4E-8240-A7626AA7E140	Scheduled Follow-up Submission	Progressive Disease	No	YES	NA	NA	NA	NA	NA	NO	12	9	YES	NA	No	MX	N1	T3	7227	NA	WITH TUMOR	NA	NA	NO	NA	NA	Complete Remission/Response	NA	NO
TCGA-55-7283-01A	0	TCGA-55-7283	609	76	166.67.0	Nationwide Children's Hospital	22	21	NA	NA	0	NA	Lung Adenocarcinoma	64	NA	NO	NA	NA	NO	D36D585E-D886-4EC5-8A43-EECA820CC3ED	Scheduled Follow-up Submission	Partial Remission/Response	No	YES	NA	NO	NA	NA	Central Lung	NO	12	8	NO	5	No	MX	N2	T3	7283	NA	WITH TUMOR	NA	NA	YES	105	82	Partial Remission/Response	YES	NO
TCGA-55-7284-01B	1	TCGA-55-7284	243	74	213.60.0	Nationwide Children's Hospital	22	30	NA	NA	0	231	Lung Adenocarcinoma	89	NA	NA	NA	NA	NA	48632EC4-F756-4626-98AF-7519C3F7E64E	Scheduled Follow-up Submission	Progressive Disease	No	YES	NA	NA	NA	NA	NA	NO	12	6	YES	NA	Yes, History of Synchronous/Bilateral Malignancy	MX	N0	T3	7284	NA	WITH TUMOR	102	70	NO	108	74	Complete Remission/Response	YES	NO
TCGA-55-7570-01A	0	TCGA-55-7570	824	60	166.67.0	Nationwide Children's Hospital	22	29	NA	NA	0	NA	Lung Adenocarcinoma	NA	NA	NA	NA	NA	NA	28646A8C-D1E7-4A1F-B0E5-BF2AC5C5EAED	Scheduled Follow-up Submission	Complete Remission/Response	No	YES	NA	NA	NA	NA	NA	NO	12	1	NO	NA	No	MX	N0	T1a	7570	NA	TUMOR FREE	NA	NA	NO	NA	NA	Complete Remission/Response	NA	NO
TCGA-55-7573-01A	0	TCGA-55-7573	487	72	166.67.0	Nationwide Children's Hospital	22	13	NA	NA	0	NA	Lung Adenocarcinoma	51	NA	NO	NA	NA	NO	E11F298E-D8EE-49DD-8225-C6BA48A2EBA5	Scheduled Follow-up Submission	Complete Remission/Response	No	YES	NA	NO	NA	NA	Central Lung	NO	12	8	NO	NA	Yes	MX	N0	T1b	7573	NA	TUMOR FREE	119	134	NO	115	130	Complete Remission/Response	YES	NO
TCGA-55-7724-01A	0	TCGA-55-7724	705	76	196.64.0	Nationwide Children's Hospital	22	29	NA	NA	0	NA	Lung Adenocarcinoma	49	NA	NA	NA	NA	NA	B1BC5DE4-33A2-47B6-BF22-D12A75890F97	Scheduled Follow-up Submission	Complete Remission/Response	No	YES	NA	NA	NA	NA	NA	NO	12	1	NO	50	Yes	MX	N0	T2a	7724	NA	TUMOR FREE	NA	NA	NO	36	33	Complete Remission/Response	YES	NO
TCGA-55-7725-01A	0	TCGA-55-7725	442	68	196.64.0	Nationwide Children's Hospital	22	13	NA	NA	0	NA	Lung Adenocarcinoma	NA	0	NO	NA	NA	NO	6C50CC02-DE00-4B2B-A541-6047E7E055CF	Scheduled Follow-up Submission	Complete Remission/Response	No	YES	100	NO	NA	NA	Central Lung	NO	12	8	NO	16	Yes	MX	N0	T1a	7725	Post-Adjuvant Therapy	TUMOR FREE	88	64	NO	89	61	Complete Remission/Response	YES	NO
TCGA-55-7726-01A	0	TCGA-55-7726	652	72	196.64.0	Nationwide Children's Hospital	22	29	NA	NA	0	NA	Lung Adenocarcinoma	72	NA	NA	NA	NA	NA	AECEA302-907D-42D1-A801-30E631B219AF	Scheduled Follow-up Submission	Complete Remission/Response	No	YES	NA	NA	NA	NA	NA	NO	12	8	NO	30	Yes	MX	N0	T1b	7726	NA	TUMOR FREE	59	61	NO	55	49	Complete Remission/Response	YES	NO
TCGA-55-7727-01A	0	TCGA-55-7727	119	70	196.64.0	Nationwide Children's Hospital	22	1	NA	NA	0	NA	Lung Adenocarcinoma	86	NA	NA	NA	NA	NA	52D65E1F-16F5-42BB-AA48-08B0E69E3DCC	Scheduled Follow-up Submission	Complete Remission/Response	No	YES	NA	NA	NA	NA	NA	YES	12	10	NO	NA	No	MX	N2	T1a	7727	NA	TUMOR FREE	48	73	YES	49	74	Complete Remission/Response	YES	NO
TCGA-55-7728-01A	0	TCGA-55-7728	704	64	204.62.0	Nationwide Children's Hospital	22	29	NA	NA	0	NA	Lung Adenocarcinoma	64	NA	NO	NA	NA	NO	FF77A33D-CC47-4407-AF37-14494E8D28C1	Scheduled Follow-up Submission	Complete Remission/Response	No	YES	NA	NO	NA	NA	NA	NO	12	8	NO	30	No	MX	N0	T2a	7728	NA	TUMOR FREE	NA	74	NO	NA	67	Complete Remission/Response	YES	NO
TCGA-55-7815-01A	0	TCGA-55-7815	773	76	196.64.0	Nationwide Children's Hospital	22	30	NA	NA	0	466	Lung Adenocarcinoma	59	NA	NA	NA	NA	NA	5B2E8719-7A63-41EC-B42A-33DA7248EE16	Scheduled Follow-up Submission	Progressive Disease	No	YES	NA	NA	NA	NA	NA	NO	12	6	YES	NA	No	MX	N0	T2a	7815	NA	WITH TUMOR	NA	76	NO	NA	72	Complete Remission/Response	YES	NO
TCGA-55-7816-01A	1	TCGA-55-7816	468	49	196.64.0	Nationwide Children's Hospital	22	29	NA	NA	0	NA	Lung Adenocarcinoma	NA	NA	NA	NA	NA	NA	1C4F9B9E-2C4F-4BA2-944D-520DC49B9658	Scheduled Follow-up Submission	Progressive Disease	No	YES	NA	NA	NA	NA	NA	NO	12	5	NO	NA	No	MX	NX	TX	7816	NA	WITH TUMOR	NA	NA	NO	NA	NA	Progressive Disease	NO	NO
TCGA-55-7903-01A	0	TCGA-55-7903	567	64	196.64.0	Nationwide Children's Hospital	22	29	NA	NA	0	NA	Lung Adenocarcinoma	83	NA	NO	NA	NA	NO	BD24644B-3960-4782-BC45-8EF34EFF8546	Scheduled Follow-up Submission	Complete Remission/Response	No	YES	NA	NO	NA	NA	NA	NO	12	8	NO	40	No	MX	N0	T1b	7903	NA	TUMOR FREE	NA	NA	NO	63	66	Complete Remission/Response	YES	NO
TCGA-55-7907-01A	1	TCGA-55-7907	343	77	196.64.0	Nationwide Children's Hospital	22	29	NA	NA	0	294	Lung Adenocarcinoma	75	NA	NA	NA	NA	NA	F7ED9CD8-CD9B-487C-9042-C34F9202C6B7	Scheduled Follow-up Submission	Progressive Disease	No	YES	NA	NA	NA	NA	NA	NO	12	5	YES	80	No	MX	N1	T2a	7907	NA	WITH TUMOR	80	87	NO	75	76	Complete Remission/Response	YES	NO
TCGA-55-7911-01A	0	TCGA-55-7911	537	70	196.64.0	Nationwide Children's Hospital	22	20	NA	NA	0	515	Lung Adenocarcinoma	NA	NA	NO	NA	NA	NO	7C1083FE-4BA1-4A68-99EF-655CF102B5B5	Scheduled Follow-up Submission	Complete Remission/Response	No	YES	NA	NO	NA	NA	NA	NO	12	9	YES	96	No	MX	N0	T1a	7911	NA	TUMOR FREE	NA	86	NO	NA	64	Complete Remission/Response	YES	NO
TCGA-55-7913-01B	1	TCGA-55-7913	561	61	213.60.0	Nationwide Children's Hospital	22	28	NA	NA	0	480	Lung Adenocarcinoma	NA	NA	YES	NA	FISH	YES	2A7ECCF9-81F5-4983-BB5C-687569CA89DC	Scheduled Follow-up Submission	Progressive Disease	No	YES	NA	YES	NO	NA	Central Lung	NO	12	3	YES	40	No	MX	N0	T1b	7913	NA	WITH TUMOR	NA	NA	NO	NA	NA	Complete Remission/Response	NA	NO
TCGA-55-7914-01A	1	TCGA-55-7914	187	71	196.64.0	Nationwide Children's Hospital	22	30	NA	NA	0	NA	Lung Adenocarcinoma	56	NA	YES	NA	FISH	YES	80113A53-D7BC-4BAF-823E-9D62768F63B8	Scheduled Follow-up Submission	Progressive Disease	No	YES	NA	YES	YES	G12C	Central Lung	NO	12	4	NO	5	Yes	MX	N1	T1b	7914	NA	WITH TUMOR	NA	NA	YES	88	73	Progressive Disease	YES	NO
TCGA-55-7994-01A	0	TCGA-55-7994	603	81	204.62.0	Nationwide Children's Hospital	22	28	NA	NA	0	NA	Lung Adenocarcinoma	NA	NA	NO	NA	NA	NO	23DE21E2-F68F-4C2A-A585-2AFDD6E6C393	Scheduled Follow-up Submission	Complete Remission/Response	No	YES	NA	NO	NA	NA	NA	NO	12	8	NO	28	No	MX	N0	T3	7994	NA	TUMOR FREE	NA	NA	YES	NA	NA	Complete Remission/Response	NA	NO
TCGA-55-8087-01A	0	TCGA-55-8087	462	59	213.60.0	Nationwide Children's Hospital	22	28	NA	NA	0	NA	Lung Adenocarcinoma	142	NA	NO	NA	NA	NO	D6DFAAF2-7B6C-496B-8EEB-DA003614B0B8	Scheduled Follow-up Submission	Complete Remission/Response	No	YES	NA	NO	NA	NA	NA	NO	12	8	NO	NA	No	MX	N0	T2a	8087	NA	TUMOR FREE	NA	NA	NO	NA	126	Complete Remission/Response	YES	NO
TCGA-55-8091-01A	0	TCGA-55-8091	600	74	213.60.0	Nationwide Children's Hospital	22	28	NA	NA	0	NA	Lung Adenocarcinoma	65	NA	NO	NA	NA	NO	F35D565C-6A3D-47B5-86A2-21EB8CCD79C0	Scheduled Follow-up Submission	Complete Remission/Response	No	YES	NA	NO	NA	NA	NA	NO	12	8	NO	NA	Yes, History of Prior Malignancy	MX	N0	T2	8091	NA	TUMOR FREE	NA	NA	NO	79	82	Complete Remission/Response	YES	NO
TCGA-55-8092-01A	1	TCGA-55-8092	154	75	213.60.0	Nationwide Children's Hospital	22	13	NA	NA	0	127	Lung Adenocarcinoma	19	NA	NA	NA	NA	NA	FC12DB6F-50D7-4537-ABEF-6C0A05911970	Scheduled Follow-up Submission	Progressive Disease	No	YES	NA	NA	NA	NA	NA	NO	12	8	YES	40	No	MX	N0	T3	8092	NA	WITH TUMOR	2	19	NO	66	68	Complete Remission/Response	YES	NO
TCGA-55-8094-01A	0	TCGA-55-8094	541	51	213.60.0	Nationwide Children's Hospital	22	1	NA	NA	0	NA	Lung Adenocarcinoma	NA	NA	YES	NA	FISH	YES	AC8B21AB-6269-49BE-9AE7-109F8A00ADBC	Scheduled Follow-up Submission	Partial Remission/Response	No	YES	NA	NO	NA	NA	Peripheral Lung	NO	12	10	NO	70	No	M1b	N0	T2b	8094	NA	WITH TUMOR	NA	NA	YES	NA	NA	Progressive Disease	NA	YES
TCGA-55-8096-01A	1	TCGA-55-8096	719	67	213.60.0	Nationwide Children's Hospital	22	30	NA	NA	0	566	Lung Adenocarcinoma	NA	NA	NO	NA	NA	NO	A8F76D35-E00D-49EC-BC34-4E3D7730D01F	Scheduled Follow-up Submission	Progressive Disease	No	YES	NA	NO	NA	NA	Central Lung	NO	12	4	YES	104	No	MX	N0	T2a	8096	NA	WITH TUMOR	NA	NA	NO	77	55	Complete Remission/Response	YES	NO
TCGA-55-8097-01A	0	TCGA-55-8097	476	60	213.60.0	Nationwide Children's Hospital	22	28	NA	NA	0	NA	Lung Adenocarcinoma	74	NA	NO	NA	NA	NO	94CFF040-2AD7-4097-ABB1-05B398CA456D	Scheduled Follow-up Submission	Complete Remission/Response	No	YES	NA	NO	NA	NA	NA	NO	12	8	NO	35	No	MX	N0	T1a	8097	NA	TUMOR FREE	NA	87	NO	NA	79	Complete Remission/Response	YES	NO
TCGA-55-8204-01A	0	TCGA-55-8204	515	87	213.60.0	Nationwide Children's Hospital	22	28	NA	NA	0	NA	Lung Adenocarcinoma	101	NA	NA	NA	NA	NA	DE76246E-011C-4C68-A5E3-58275FF41194	Scheduled Follow-up Submission	Complete Remission/Response	No	YES	NA	NA	NA	NA	NA	NO	12	8	NO	NA	Yes, History of Prior Malignancy	MX	N0	T2a	8204	NA	TUMOR FREE	NA	NA	NO	88	85	Complete Remission/Response	YES	NO
TCGA-55-8207-01A	0	TCGA-55-8207	977	73	213.60.0	Nationwide Children's Hospital	22	30	NA	NA	0	NA	Lung Adenocarcinoma	48	NA	NA	NA	NA	NA	DD89154B-4066-4936-8A56-D703B92679BD	Scheduled Follow-up Submission	Complete Remission/Response	No	YES	NA	NA	NA	NA	NA	NO	12	9	NO	NA	Yes, History of Synchronous/Bilateral Malignancy	MX	N0	T2a	8207	NA	TUMOR FREE	84	83	NO	86	84	Complete Remission/Response	YES	NO
TCGA-55-8299-01A	1	TCGA-55-8299	469	61	222.60.0	Nationwide Children's Hospital	22	28	NA	NA	0	274	Lung Adenocarcinoma	NA	NA	NA	NA	NA	NA	1D978789-151D-49D4-A3C7-A9B687D681BB	Scheduled Follow-up Submission	Progressive Disease	No	YES	NA	NA	NA	NA	NA	NO	12	3	YES	20	No	MX	N0	T1b	8299	NA	WITH TUMOR	NA	NA	NO	75	74	Complete Remission/Response	YES	NO
TCGA-55-8301-01A	0	TCGA-55-8301	534	58	222.60.0	Nationwide Children's Hospital	22	30	NA	NA	0	238	Lung Adenocarcinoma	NA	NA	NA	NA	NA	NA	3DFE194B-A4B8-46F6-BF60-BFB398291388	Scheduled Follow-up Submission	Partial Remission/Response	No	YES	NA	NA	NA	NA	NA	NO	12	1	YES	100	No	MX	N0	T2a	8301	NA	WITH TUMOR	NA	NA	NO	NA	NA	Complete Remission/Response	NA	NO
TCGA-55-8302-01A	0	TCGA-55-8302	478	54	232.55.0	Nationwide Children's Hospital	22	29	NA	NA	0	NA	Lung Adenocarcinoma	NA	NA	NA	NA	NA	NA	F77E891C-2CB3-4496-8EDF-622FCD03BB94	Scheduled Follow-up Submission	Complete Remission/Response	No	YES	NA	NA	NA	NA	NA	NO	12	1	NO	59	No	MX	N0	T2	8302	NA	TUMOR FREE	NA	NA	NO	NA	NA	Complete Remission/Response	NA	NO
TCGA-55-8505-01A	0	TCGA-55-8505	440	62	238.60.0	Nationwide Children's Hospital	22	28	NA	NA	0	NA	Lung Adenocarcinoma	NA	NA	NA	NA	NA	NA	4CC51313-E245-4C07-8F5D-E788D1D3F748	Scheduled Follow-up Submission	Complete Remission/Response	No	YES	NA	NA	NA	NA	NA	NO	12	8	NO	NA	No	MX	N2	T1a	8505	NA	TUMOR FREE	NA	NA	YES	NA	NA	Complete Remission/Response	NA	NO
TCGA-55-8506-01A	0	TCGA-55-8506	11	62	238.60.0	Nationwide Children's Hospital	22	NA	NA	NA	0	NA	Lung Adenocarcinoma	NA	NA	NA	NA	NA	NA	FE3BA8DE-AB24-480E-AB66-2B3B864B3504	NA	NA	No	YES	NA	NA	NA	NA	Peripheral Lung	NA	12	NA	NA	NA	No	MX	N0	T3	8506	NA	NA	NA	NA	NA	NA	NA	NA	NA	NA
TCGA-55-8507-01A	0	TCGA-55-8507	418	53	238.60.0	Nationwide Children's Hospital	22	20	NA	NA	0	NA	Lung Adenocarcinoma	NA	NA	NA	NA	NA	NA	41630619-0CE6-4541-BA28-1FC556972E4C	Scheduled Follow-up Submission	Complete Remission/Response	No	YES	NA	NA	NA	NA	Peripheral Lung	NO	12	9	NO	120	No	MX	N0	T1a	8507	NA	TUMOR FREE	NA	NA	NO	NA	NA	Complete Remission/Response	NA	NO
TCGA-55-8508-01A	0	TCGA-55-8508	617	60	238.60.0	Nationwide Children's Hospital	22	3	NA	NA	0	NA	Lung Adenocarcinoma	NA	NA	NA	NA	NA	NA	B09E8630-70A7-4FC1-802C-06623B26621D	Scheduled Follow-up Submission	Complete Remission/Response	No	YES	NA	NA	NA	NA	Central Lung	NO	12	10	NO	NA	No	MX	N1	T2a	8508	NA	TUMOR FREE	NA	NA	YES	NA	NA	Complete Remission/Response	NA	NO
TCGA-55-8510-01A	0	TCGA-55-8510	539	55	238.60.0	Nationwide Children's Hospital	22	28	NA	NA	0	NA	Lung Adenocarcinoma	54	NA	NA	NA	NA	NA	2305784E-9E5F-4177-AC88-FAB07AF07F5C	Scheduled Follow-up Submission	Complete Remission/Response	No	YES	NA	NA	NA	NA	NA	NO	12	3	NO	NA	No	MX	N0	T2a	8510	NA	TUMOR FREE	90	70	NO	98	70	Complete Remission/Response	YES	NO
TCGA-55-8511-01A	0	TCGA-55-8511	552	73	238.60.0	Nationwide Children's Hospital	22	1	NA	NA	0	460	Lung Adenocarcinoma	31	NA	NA	NA	NA	NA	EE0BA4D5-AEA6-465E-878A-A022DA8835D1	Scheduled Follow-up Submission	Progressive Disease	No	YES	NA	NA	NA	NA	NA	NO	12	10	YES	58	Yes, History of Prior Malignancy	MX	N0	T2a	8511	NA	WITH TUMOR	NA	NA	NO	82	53	Complete Remission/Response	YES	NO
TCGA-55-8512-01A	1	TCGA-55-8512	607	41	238.60.0	Nationwide Children's Hospital	22	28	NA	NA	0	NA	Lung Adenocarcinoma	NA	NA	NA	NA	NA	NA	B0657990-7D50-41EF-AC64-E440AB0CFFBD	Scheduled Follow-up Submission	Progressive Disease	No	YES	NA	NA	NA	NA	NA	NO	12	8	NO	19	No	M1b	N1	T1a	8512	NA	WITH TUMOR	NA	NA	NO	NA	NA	Progressive Disease	NO	NO
TCGA-55-8513-01A	0	TCGA-55-8513	791	77	238.60.0	Nationwide Children's Hospital	22	28	NA	NA	0	317	Lung Adenocarcinoma	65	2	YES	NA	NA	YES	0CCA7806-C3BB-4424-84BD-6B1E4B7EF335	Scheduled Follow-up Submission	Stable Disease	No	YES	60	NA	NA	NA	NA	NO	12	8	YES	NA	No	MX	N0	T3	8513	Other	WITH TUMOR	NA	NA	NO	108	87	Complete Remission/Response	YES	NO
TCGA-55-8514-01A	0	TCGA-55-8514	520	70	238.60.0	Nationwide Children's Hospital	22	28	NA	NA	0	NA	Lung Adenocarcinoma	90	NA	NA	NA	NA	NA	1D4F9929-2E29-46ED-86F0-A150858851E9	Scheduled Follow-up Submission	Complete Remission/Response	No	YES	NA	NA	NA	NA	NA	NO	12	3	NO	20	No	MX	N0	T2a	8514	NA	TUMOR FREE	NA	NA	NO	114	85	Complete Remission/Response	YES	NO
TCGA-55-8614-01A	0	TCGA-55-8614	536	76	238.60.0	Nationwide Children's Hospital	22	29	NA	NA	0	NA	Lung Adenocarcinoma	113	NA	NA	NA	NA	NA	E8D1F5B6-5CB5-485E-8821-869A216DC468	Scheduled Follow-up Submission	Complete Remission/Response	No	YES	NA	NA	NA	NA	NA	NO	12	8	NO	40	No	MX	N0	T2a	8614	NA	TUMOR FREE	NA	NA	NO	NA	94	Complete Remission/Response	YES	NO
TCGA-55-8615-01A	0	TCGA-55-8615	446	67	238.60.0	Nationwide Children's Hospital	22	30	NA	NA	0	224	Lung Adenocarcinoma	83	NA	NA	NA	NA	NA	EBFEEF38-5843-4548-8599-A460612705BA	Scheduled Follow-up Submission	Progressive Disease	No	YES	NA	NA	NA	NA	NA	NO	12	1	YES	67	No	MX	N2	T3	8615	NA	WITH TUMOR	NA	NA	YES	NA	88	Complete Remission/Response	YES	NO
TCGA-55-8619-01A	0	TCGA-55-8619	416	72	238.60.0	Nationwide Children's Hospital	22	28	NA	NA	0	NA	Lung Adenocarcinoma	NA	NA	NA	NA	NA	NA	477D9703-5D44-4326-A83E-C2E0525EAC26	Scheduled Follow-up Submission	Complete Remission/Response	No	YES	NA	NA	NA	NA	NA	NO	12	3	NO	NA	Yes, History of Prior Malignancy	MX	N0	T3	8619	NA	TUMOR FREE	NA	NA	NO	NA	NA	Complete Remission/Response	NA	NO
TCGA-55-8620-01A	1	TCGA-55-8620	375	60	238.60.0	Nationwide Children's Hospital	22	30	NA	NA	0	NA	Lung Adenocarcinoma	64	NA	NO	NA	NA	NO	9333EB55-9E79-4171-89E2-DCE8D4542A85	Scheduled Follow-up Submission	Progressive Disease	No	YES	NA	NO	NA	NA	Central Lung	NO	12	4	NO	154	No	M1b	N1	T1a	8620	NA	WITH TUMOR	NA	NA	NO	73	76	Progressive Disease	YES	YES
TCGA-55-8621-01A	0	TCGA-55-8621	515	75	238.60.0	Nationwide Children's Hospital	22	20	NA	NA	0	NA	Lung Adenocarcinoma	NA	1	NA	NA	NA	NA	E4B2452E-045E-482C-93C5-5A96006DC180	Scheduled Follow-up Submission	Complete Remission/Response	No	YES	90	NA	NA	NA	NA	NO	12	9	NO	30	Yes, History of Prior Malignancy	MX	N0	T1a	8621	Other	TUMOR FREE	112	105	NO	110	105	Complete Remission/Response	YES	NO
TCGA-55-A48Z-01A	0	TCGA-55-A48Z	651	60	264.60.0	Nationwide Children's Hospital	22	30	NA	NA	0	536	Lung Adenocarcinoma	110	NA	YES	Other	FISH	YES	D903A33D-EF31-4D41-8370-64C5A1140066	Scheduled Follow-up Submission	NA	No	YES	NA	YES	NO	NA	Central Lung	NO	12	4	YES	40	No	MX	N3	T1a	A48Z	NA	WITH TUMOR	NA	NA	YES	85	87	Stable Disease	YES	YES
TCGA-55-A490-01A	1	TCGA-55-A490	99	78	258.59.0	Nationwide Children's Hospital	22	30	NA	NA	0	NA	Lung Adenocarcinoma	40	NA	YES	NA	FISH	YES	CF311A9C-EAA6-4C79-AF83-C551AE6FF004	Scheduled Follow-up Submission	NA	No	YES	NA	YES	YES	G12C	Peripheral Lung	NO	12	4	NO	34	No	MX	N0	T2b	A490	NA	TUMOR FREE	NA	NA	YES	60	56	NA	YES	NO
TCGA-55-A491-01A	0	TCGA-55-A491	626	81	258.59.0	Nationwide Children's Hospital	22	29	NA	NA	0	NA	Lung Adenocarcinoma	68	2	NO	NA	NA	NO	1332E8F1-BAB2-43D8-926A-BAA5A39D2115	Scheduled Follow-up Submission	Complete Remission/Response	No	YES	80	NO	NA	NA	NA	NO	12	5	NO	45	Yes, History of Prior Malignancy	MX	N0	T1b	A491	Other	TUMOR FREE	73	68	NO	72	64	Complete Remission/Response	YES	NO
TCGA-55-A492-01A	0	TCGA-55-A492	596	70	258.59.0	Nationwide Children's Hospital	22	29	NA	NA	0	NA	Lung Adenocarcinoma	52	2	NO	NA	NA	NO	57E4D066-B241-41D8-8F09-8BF5732206C9	Scheduled Follow-up Submission	Complete Remission/Response	No	YES	80	NO	NA	NA	NA	NO	12	5	NO	35	Yes, History of Prior Malignancy	MX	N0	T1a	A492	Other	TUMOR FREE	NA	92	NO	NA	95	Complete Remission/Response	YES	NO
TCGA-55-A494-01A	0	TCGA-55-A494	481	61	264.60.0	Nationwide Children's Hospital	22	30	NA	NA	0	NA	Lung Adenocarcinoma	76	NA	YES	NA	FISH	YES	9572E670-4D15-40AC-9740-07F6D2FE5120	Scheduled Follow-up Submission	Complete Remission/Response	No	YES	NA	YES	YES	G12D	Peripheral Lung	NO	12	4	NO	7	No	MX	N0	T2a	A494	NA	TUMOR FREE	NA	NA	NO	95	77	Complete Remission/Response	YES	NO
TCGA-55-A4DF-01A	1	TCGA-55-A4DF	440	88	258.59.0	Nationwide Children's Hospital	22	30	NA	NA	0	440	Lung Adenocarcinoma	82	NA	NA	NA	NA	NA	37646DE7-9805-4570-B137-BF05F4F862E1	Scheduled Follow-up Submission	Progressive Disease	No	YES	NA	NA	NA	NA	NA	NO	12	4	YES	60	Yes, History of Synchronous/Bilateral Malignancy	MX	N0	T1b	A4DF	NA	WITH TUMOR	NA	58	NO	NA	47	Complete Remission/Response	YES	NO
TCGA-55-A4DG-01A	0	TCGA-55-A4DG	608	71	258.59.0	Nationwide Children's Hospital	22	30	NA	NA	0	NA	Lung Adenocarcinoma	61	NA	NA	NA	NA	NA	6D1C6AA9-6911-4391-8F16-334DDAD66731	Scheduled Follow-up Submission	Complete Remission/Response	No	YES	NA	NA	NA	NA	NA	NO	12	4	NO	100	No	MX	N0	T1b	A4DG	NA	TUMOR FREE	NA	NA	NO	73	NA	Complete Remission/Response	YES	NO
TCGA-62-8394-01A	1	TCGA-62-8394	139	65	232.55.0	Nationwide Children's Hospital	22	NA	NA	NA	0	NA	Lung Adenocarcinoma	NA	NA	NO	NA	NA	NO	D64B7F84-B398-4D36-8F97-E035CF8C7E86	NA	NA	No	YES	NA	NO	NA	NA	Central Lung	NA	12	NA	NA	NA	No	M0	N2	T4	8394	NA	NA	NA	NA	NA	74	115	NA	YES	NA
TCGA-62-8398-01A	1	TCGA-62-8398	444	55	232.55.0	Nationwide Children's Hospital	22	NA	NA	NA	0	NA	Lung Adenocarcinoma	NA	NA	NO	NA	NA	NO	76CB9B3D-D253-497F-BBE2-90EB4DB94DDC	NA	NA	No	YES	NA	NO	NA	NA	Central Lung	NA	12	NA	NA	20	No	M0	N2	T2	8398	NA	NA	NA	NA	NA	72	64	NA	YES	NA
TCGA-62-8399-01A	0	TCGA-62-8399	2696	62	232.55.0	Nationwide Children's Hospital	22	4	NA	NA	0	NA	Lung Adenocarcinoma	NA	NA	NO	NA	NA	NO	FE585024-14BB-4118-A4A9-891EAC3C47CB	Scheduled Follow-up Submission	Complete Remission/Response	No	YES	100	NO	NA	NA	Peripheral Lung	NO	12	12	NO	70	No	M0	N2	T2	8399	Preoperative	TUMOR FREE	NA	NA	NO	48	32	Complete Remission/Response	YES	NO
TCGA-62-8402-01A	1	TCGA-62-8402	1498	73	232.55.0	Nationwide Children's Hospital	22	4	NA	NA	0	772	Lung Adenocarcinoma	NA	0	YES	Exon 19 Deletion	NA	NO	13C32FC7-198F-45F6-BC30-D167596BBC4E	Scheduled Follow-up Submission	Progressive Disease	No	YES	100	NO	NA	NA	Peripheral Lung	NO	12	12	YES	NA	No	M0	N2	T2	8402	Preoperative	WITH TUMOR	NA	NA	NO	80	134	Complete Remission/Response	YES	NO
TCGA-62-A46Y-01A	1	TCGA-62-A46Y	414	70	258.59.0	Nationwide Children's Hospital	22	NA	NA	NA	0	NA	Lung Adenocarcinoma	NA	NA	NO	NA	NA	NO	5D8A9920-3878-4D12-86BC-635E0E7B94AA	NA	NA	No	YES	NA	NO	NA	NA	Peripheral Lung	NA	12	NA	NA	NA	No	M0	N2	T2	A46Y	NA	NA	NA	NA	NA	84	88	NA	YES	NA
TCGA-64-1677-01A	1	TCGA-64-1677	628	77	37.77.0	Nationwide Children's Hospital	22	18	NA	NA	0	360	Lung Adenocarcinoma	NA	NA	NA	NA	NA	NA	50D02B11-566D-46F5-A854-FD858FE8B705	NA	NA	No	YES	0	NA	NA	NA	NA	NA	12	2	YES	50	Yes	M0	N2	T2	1677	NA	NA	NA	NA	YES	NA	NA	NA	NA	NO
TCGA-64-1679-01A	0	TCGA-64-1679	2488	58	183.66.0	Nationwide Children's Hospital	22	21	NA	NA	0	NA	Lung Adenocarcinoma	NA	0	NA	NA	NA	NA	FDDF3AEC-0391-455C-A935-879485FA05B7	Scheduled Follow-up Submission	NA	No	YES	NA	NO	NA	NA	NA	NA	12	12	NO	40	No	M0	N2	T1	1679	Post-Adjuvant Therapy	TUMOR FREE	NA	NA	YES	NA	NA	Complete Remission/Response	YES	NO
TCGA-64-1680-01A	0	TCGA-64-1680	1126	63	37.77.0	Nationwide Children's Hospital	22	16	NA	NA	0	NA	Lung Adenocarcinoma	NA	NA	NA	NA	NA	NA	713DE7CF-AFC2-4C52-A2E9-D6F0AC498B04	NA	NA	No	YES	NA	NA	NA	NA	NA	NA	12	11	NO	50	No	M1	N2	T2a	1680	NA	TUMOR FREE	NA	NA	YES	NA	NA	Complete Remission/Response	NA	YES
TCGA-64-5775-01A	1	TCGA-64-5775	62	71	84.73.0	Nationwide Children's Hospital	22	2	NA	NA	0	NA	Lung Adenocarcinoma	NA	NA	NA	NA	NA	NA	65F9E3B0-D2A7-415C-A9A9-535E871F41FA	NA	Progressive Disease	Yes	YES	0	NA	NA	NA	NA	NA	12	5	NO	110	No	M0	N0	T4	5775	NA	WITH TUMOR	NA	NA	NO	NA	NA	Progressive Disease	NA	NO
TCGA-64-5779-01A	0	TCGA-64-5779	864	61	84.73.0	Nationwide Children's Hospital	22	2	NA	NA	0	NA	Lung Adenocarcinoma	100	0	NA	NA	NA	NA	5D11838E-0F84-4140-A7BC-CF598530455D	NA	Stable Disease	No	YES	NA	NA	NA	NA	Central Lung	NA	12	5	NO	40	No	M0	N2	T2	5779	Post-Adjuvant Therapy	NA	NA	NA	YES	94	100	Stable Disease	YES	YES
TCGA-69-7761-01A	0	TCGA-69-7761	186	84	196.64.0	Nationwide Children's Hospital	22	13	NA	NA	0	NA	Lung Adenocarcinoma	80	1	YES	Other	NA	NA	C8FE1711-BAD0-429F-B873-1F006855A51F	Scheduled Follow-up Submission	NA	No	YES	NA	NA	NA	NA	Peripheral Lung	NA	12	3	NO	20	No	MX	N0	T2a	7761	Adjuvant therapy	TUMOR FREE	NA	NA	YES	91	98	NA	YES	NO
TCGA-69-7765-01A	0	TCGA-69-7765	165	56	196.64.0	Nationwide Children's Hospital	22	13	NA	NA	0	NA	Lung Adenocarcinoma	45	NA	NO	Other	NA	NO	D78E8640-B2BF-4986-92FD-5E2E72730262	Scheduled Follow-up Submission	NA	No	YES	NA	NO	NA	NA	Peripheral Lung	NA	12	3	NO	NA	No	MX	N0	T4	7765	NA	NA	NA	NA	YES	86	84	NA	YES	NO
TCGA-69-7974-01A	0	TCGA-69-7974	184	54	204.62.0	Nationwide Children's Hospital	22	9	NA	NA	0	NA	Lung Adenocarcinoma	NA	NA	YES	Other	NA	NA	E50521E4-9D65-437B-B1A1-470B48226951	Scheduled Follow-up Submission	Progressive Disease	No	YES	80	NA	NA	NA	Peripheral Lung	NA	12	4	NO	30	No	MX	N2	T2a	7974	Post-Adjuvant Therapy	WITH TUMOR	NA	NA	YES	58	47	Progressive Disease	YES	YES
TCGA-69-7978-01A	0	TCGA-69-7978	134	59	204.62.0	Nationwide Children's Hospital	22	11	NA	NA	0	NA	Lung Adenocarcinoma	NA	NA	YES	Other	NA	NA	75F2372C-BA53-498B-B641-4F7B3C9869A1	Scheduled Follow-up Submission	Stable Disease	No	YES	NA	NA	NA	NA	Peripheral Lung	NO	12	2	NO	80	No	MX	N1	T2b	7978	NA	NA	91	75	NO	88	67	NA	YES	NO
TCGA-69-7979-01A	0	TCGA-69-7979	408	71	204.62.0	Nationwide Children's Hospital	22	11	NA	NA	0	NA	Lung Adenocarcinoma	NA	NA	NO	NA	NA	NO	DA790109-7990-4010-9B55-FD10F80B73F8	Scheduled Follow-up Submission	Stable Disease	No	YES	NA	NO	NA	NA	NA	NO	12	2	NO	28	No	MX	N0	T2a	7979	NA	TUMOR FREE	71	64	NO	70	59	Stable Disease	YES	NO
TCGA-69-8253-01A	0	TCGA-69-8253	426	59	222.60.0	Nationwide Children's Hospital	22	5	NA	NA	0	NA	Lung Adenocarcinoma	NA	1	NO	NA	NA	NO	1F3BEBBD-F509-4A8C-BC7E-EF8D464ECAFF	Scheduled Follow-up Submission	Complete Remission/Response	No	YES	NA	NO	NA	NA	NA	NO	12	4	NO	7.8	No	MX	N1	T1a	8253	Preoperative	TUMOR FREE	NA	NA	YES	NA	87	Complete Remission/Response	YES	NO
TCGA-69-8254-01A	0	TCGA-69-8254	409	85	222.60.0	Nationwide Children's Hospital	22	5	NA	NA	0	NA	Lung Adenocarcinoma	NA	0	YES	Other	NA	NO	7BA05C87-6817-46AA-A874-06E80B475E63	Scheduled Follow-up Submission	Complete Remission/Response	No	YES	NA	NO	NA	NA	NA	NO	12	4	NO	40	No	NA	NA	T2b	8254	Preoperative	TUMOR FREE	NA	NA	NO	NA	62	Complete Remission/Response	YES	NO
TCGA-69-8453-01A	0	TCGA-69-8453	813	77	232.55.0	Nationwide Children's Hospital	22	27	NA	NA	0	344	Lung Adenocarcinoma	52	NA	NA	NA	NA	NA	73893331-FAA9-4F18-A391-29EECF794D76	Scheduled Follow-up Submission	NA	No	YES	NA	NA	NA	NA	Peripheral Lung	NO	12	11	YES	12	No	MX	N0	T3	8453	NA	WITH TUMOR	87	85	YES	86	85	Stable Disease	YES	NO
TCGA-73-4659-01A	1	TCGA-73-4659	711	66	58.77.0	Nationwide Children's Hospital	22	3	NA	NA	0	35	Lung Adenocarcinoma	NA	NA	NO	NA	NA	NO	782B5727-5D2E-4D34-A936-60A749F48712	NA	Progressive Disease	No	YES	0	NO	NA	NA	Central Lung	NA	12	12	YES	12	No	M0	N2	T2	4659	Other	WITH TUMOR	NA	NA	NO	NA	NA	NA	NA	NO
TCGA-73-4666-01A	0	TCGA-73-4666	800	52	58.77.0	Nationwide Children's Hospital	22	10	NA	-43	0	NA	Lung Adenocarcinoma	NA	1	NO	NA	NA	NO	7CC68F70-07F1-4FDB-B6AF-25C8FF5075EC	NA	Complete Remission/Response	No	YES	80	NO	NA	NA	Central Lung	NA	12	6	YES	10	No	M1	N0	T1	4666	Post-Adjuvant Therapy	TUMOR FREE	NA	NA	YES	NA	NA	Complete Remission/Response	NA	YES
TCGA-73-4670-01A	0	TCGA-73-4670	131	69	58.77.0	Nationwide Children's Hospital	22	15	NA	NA	0	NA	Lung Adenocarcinoma	NA	2	NO	NA	NA	NO	5854FFEF-A054-47AA-AC4F-61A47BBCE27A	NA	NA	NA	YES	50	NO	NA	NA	Peripheral Lung	NA	12	6	NO	30	No	M1	N0	T2	4670	Adjuvant therapy	NA	NA	NA	YES	NA	NA	Stable Disease	NA	NO
TCGA-73-4675-01A	1	TCGA-73-4675	922	59	58.77.0	Nationwide Children's Hospital	22	7	NA	NA	0	NA	Lung Adenocarcinoma	69	0	NO	NA	NA	NO	AE7E2ACE-CD7D-43E8-A55A-33257194F446	NA	NA	No	YES	NA	NO	NA	NA	Peripheral Lung	NA	12	1	NA	41	No	M0	N1	T3	4675	Pre-Adjuvant Therapy	TUMOR FREE	NA	NA	NA	55	66	NA	YES	NA
TCGA-75-6214-01A	1	TCGA-75-6214	1115	NA	160.69.0	Nationwide Children's Hospital	22	12	NA	NA	NA	NA	Lung Adenocarcinoma	NA	0	NA	NA	NA	NA	B3103A23-3C77-46E9-BE75-89F374ECC048	NA	Progressive Disease	No	YES	NA	NA	NA	NA	Peripheral Lung	NA	12	8	YES	40	No	M0	N2	T2	6214	Adjuvant therapy	NA	NA	NA	NO	NA	NA	Complete Remission/Response	NA	NO
TCGA-78-7145-01A	1	TCGA-78-7145	826	52	166.67.0	Nationwide Children's Hospital	22	23	NA	NA	0	422	Lung Adenocarcinoma	NA	NA	NO	NA	NA	NO	F4C3C9A0-7B71-4197-B39D-ADA1DC3C239F	Scheduled Follow-up Submission	Progressive Disease	No	YES	NA	NO	NA	NA	Peripheral Lung	NA	12	9	YES	25	No	M1	N1	T4	7145	NA	WITH TUMOR	NA	NA	YES	NA	NA	NA	NA	NO
TCGA-78-7146-01A	1	TCGA-78-7146	173	71	166.67.0	Nationwide Children's Hospital	22	28	NA	NA	0	NA	Lung Adenocarcinoma	NA	NA	NO	NA	NA	NO	D8F1C928-443A-404C-88C2-BE0DCB4D480C	Scheduled Follow-up Submission	NA	No	YES	NA	NO	NA	NA	Peripheral Lung	NA	12	9	NA	6	No	M0	N2	T2	7146	NA	NA	NA	NA	NO	NA	NA	NA	NA	NO
TCGA-78-7149-01A	0	TCGA-78-7149	3940	71	166.67.0	Nationwide Children's Hospital	22	3	NA	NA	0	NA	Lung Adenocarcinoma	NA	NA	NO	NA	NA	NO	6D25B180-2CD0-4E7F-BEAA-2BB296DAB866	Scheduled Follow-up Submission	NA	No	YES	NA	NO	NA	NA	Central Lung	NA	12	10	NA	115	No	M0	N0	T4	7149	NA	NA	NA	NA	NO	NA	NA	Complete Remission/Response	NO	NO
TCGA-78-7154-01A	1	TCGA-78-7154	593	72	166.67.0	Nationwide Children's Hospital	22	28	NA	NA	0	NA	Lung Adenocarcinoma	NA	NA	NO	NA	NA	NO	D4E15FB7-9408-4D83-8A56-6C0FAF8EE15C	Scheduled Follow-up Submission	NA	No	YES	NA	NO	NA	NA	Peripheral Lung	NA	12	9	NA	112.5	No	M0	N2	T3	7154	NA	NA	NA	NA	NA	NA	NA	NA	NA	NA
TCGA-78-7156-01A	1	TCGA-78-7156	976	62	166.67.0	Nationwide Children's Hospital	22	29	NA	NA	0	NA	Lung Adenocarcinoma	NA	NA	NO	NA	NA	NO	08159DD1-9487-46B5-AFAD-FEC9F3FF2124	Scheduled Follow-up Submission	NA	No	YES	NA	NO	NA	NA	Peripheral Lung	NA	12	9	NA	84	No	M1	N1	T4	7156	NA	NA	NA	NA	NO	NA	NA	NA	NA	NO
TCGA-78-7158-01A	1	TCGA-78-7158	179	59	166.67.0	Nationwide Children's Hospital	22	15	NA	NA	0	132	Lung Adenocarcinoma	NA	NA	NO	NA	NA	NO	2179606B-784D-40E2-B5D4-758A83141006	Scheduled Follow-up Submission	NA	No	YES	NA	NO	NA	NA	Peripheral Lung	NA	12	9	YES	14	No	M0	N2	T4	7158	NA	WITH TUMOR	NA	NA	YES	NA	NA	Progressive Disease	NA	NO
TCGA-78-7159-01A	0	TCGA-78-7159	1974	60	166.67.0	Nationwide Children's Hospital	22	27	NA	NA	0	NA	Lung Adenocarcinoma	NA	NA	NO	NA	NA	NO	CDCC4F06-0B6E-4BEF-92C4-2EFC0A5E5136	Scheduled Follow-up Submission	NA	No	YES	NA	NO	NA	NA	Peripheral Lung	NA	12	9	NA	21	No	M0	NX	T1	7159	NA	NA	NA	NA	NO	NA	NA	NA	NA	NO
TCGA-78-7160-01A	1	TCGA-78-7160	697	61	166.67.0	Nationwide Children's Hospital	22	29	NA	NA	0	NA	Lung Adenocarcinoma	NA	NA	NO	NA	NA	NO	669B562A-ED8B-4402-AABC-61EBE9D3184C	Scheduled Follow-up Submission	NA	No	YES	NA	NO	NA	NA	Central Lung	NA	12	9	NA	43.8	No	M1	N2	T4	7160	NA	NA	NA	NA	YES	NA	NA	NA	NO	NO
TCGA-78-7167-01A	1	TCGA-78-7167	2681	77	183.66.0	Nationwide Children's Hospital	22	4	NA	NA	0	726	Lung Adenocarcinoma	NA	NA	NO	NA	NA	NO	1F9F9C74-B797-4337-98FC-83BF1C4AABB5	Scheduled Follow-up Submission	Progressive Disease	No	YES	NA	NO	NA	NA	Peripheral Lung	NA	12	10	YES	64	No	M1	N0	T2	7167	NA	WITH TUMOR	NA	NA	NO	NA	NA	NA	NA	NO
TCGA-78-7220-01A	1	TCGA-78-7220	807	53	166.67.0	Nationwide Children's Hospital	22	8	NA	NA	0	531	Lung Adenocarcinoma	NA	NA	NO	NA	NA	NO	D4BDF08C-6FBB-41EE-A68A-DCC73AF0657D	Scheduled Follow-up Submission	NA	No	YES	NA	NO	NA	NA	Peripheral Lung	NA	12	12	YES	35	No	M0	N2	T2	7220	NA	WITH TUMOR	NA	NA	NO	NA	NA	NA	NA	YES
TCGA-78-7536-01A	1	TCGA-78-7536	244	69	183.66.0	Nationwide Children's Hospital	22	19	NA	NA	0	231	Lung Adenocarcinoma	NA	NA	NO	NA	NA	NO	F97826F4-5D4F-4835-96CD-B5181F117C55	Scheduled Follow-up Submission	Progressive Disease	No	YES	NA	NO	NA	NA	NA	NA	12	1	YES	44	No	M0	N2	T2	7536	NA	WITH TUMOR	NA	NA	NO	NA	NA	Progressive Disease	NA	YES
TCGA-86-7701-01A	0	TCGA-86-7701	947	66	196.64.0	Nationwide Children's Hospital	22	31	NA	NA	0	424	Lung Adenocarcinoma	NA	0	NA	NA	NA	NA	A7640DD2-16F8-4980-B6E0-F996A7B14956	Scheduled Follow-up Submission	Stable Disease	No	YES	100	NA	NA	NA	Peripheral Lung	NO	12	10	YES	NA	No	M1	N0	T2	7701	Post-Adjuvant Therapy	WITH TUMOR	NA	NA	YES	NA	NA	Complete Remission/Response	NO	NO
TCGA-86-7714-01A	1	TCGA-86-7714	625	61	196.64.0	Nationwide Children's Hospital	22	12	NA	NA	0	NA	Lung Adenocarcinoma	NA	NA	NO	NA	NA	NA	534AC643-9170-4FA1-8949-97568E4D5B86	Scheduled Follow-up Submission	Progressive Disease	No	YES	0	NO	NA	NA	Peripheral Lung	NO	12	12	NO	43	No	M0	N2	T1b	7714	Post-Adjuvant Therapy	WITH TUMOR	NA	NA	NO	NA	NA	Stable Disease	NO	NO
TCGA-86-8056-01A	0	TCGA-86-8056	139	63	213.60.0	Nationwide Children's Hospital	22	28	NA	NA	0	NA	Lung Adenocarcinoma	NA	NA	NO	NA	NA	NO	D33FFE7D-EDCD-4C4D-A899-85324F21407B	Scheduled Follow-up Submission	NA	No	YES	NA	NO	NA	NA	Peripheral Lung	YES	12	3	NA	36	No	M0	N0	T4	8056	NA	NA	NA	NA	NA	NA	NA	NA	NO	NA
TCGA-86-8359-01A	1	TCGA-86-8359	444	52	232.55.0	Nationwide Children's Hospital	22	16	NA	NA	0	NA	Lung Adenocarcinoma	NA	4	NA	NA	NA	NA	95E756F4-FFA1-49AE-B2B9-C4E5B28B236C	Scheduled Follow-up Submission	NA	No	YES	20	NA	NA	NA	Peripheral Lung	NO	12	5	NA	36	No	M0	N2	T3	8359	Post-Adjuvant Therapy	NA	NA	NA	NA	NA	NA	NA	NO	NA
TCGA-86-A4P8-01A	0	TCGA-86-A4P8	805	59	264.60.0	Nationwide Children's Hospital	22	11	NA	NA	0	NA	Lung Adenocarcinoma	85	0	YES	NA	FISH	YES	8AF601B8-000B-4A83-8639-4B090B0CBD8D	Scheduled Follow-up Submission	Complete Remission/Response	No	YES	NA	NO	NA	NA	NA	NO	12	9	NO	NA	No	MX	N2	T1b	A4P8	Post-Adjuvant Therapy	TUMOR FREE	78	89	YES	74	84	NA	YES	YES
TCGA-91-6829-01A	1	TCGA-91-6829	1258	78	144.70.0	Nationwide Children's Hospital	22	4	NA	NA	0	NA	Lung Adenocarcinoma	NA	NA	NA	NA	NA	NA	F89FCF7E-8612-409C-AC98-3DC821F1F60E	Scheduled Follow-up Submission	Progressive Disease	No	YES	0	NO	NA	NA	NA	NO	12	6	NO	94.5	No	MX	N0	T2	6829	NA	NA	NA	NA	NO	NA	NA	Progressive Disease	NA	NO
TCGA-91-6829-11A	1	TCGA-91-6829	1258	78	144.70.0	Nationwide Children's Hospital	22	4	NA	NA	0	NA	Lung Adenocarcinoma	NA	NA	NA	NA	NA	NA	F89FCF7E-8612-409C-AC98-3DC821F1F60E	Scheduled Follow-up Submission	Progressive Disease	No	YES	0	NO	NA	NA	NA	NO	12	6	NO	94.5	No	MX	N0	T2	6829	NA	NA	NA	NA	NO	NA	NA	Progressive Disease	NA	NO
TCGA-91-6830-01A	0	TCGA-91-6830	60	65	160.69.0	Nationwide Children's Hospital	22	4	NA	18	0	18	Lung Adenocarcinoma	NA	NA	NA	NA	NA	NA	B33D58C3-5C97-417C-A5DF-3961639B6AD9	Scheduled Follow-up Submission	NA	No	YES	NA	NO	NA	NA	NA	YES	12	6	YES	12	No	MX	N1	T1	6830	NA	NA	NA	NA	NO	NA	NA	NA	NA	NO
TCGA-91-6831-01A	0	TCGA-91-6831	310	66	144.70.0	Nationwide Children's Hospital	22	5	NA	NA	0	NA	Lung Adenocarcinoma	NA	NA	NA	NA	NA	NA	B9F32319-9014-468C-B139-FEB526351B29	Scheduled Follow-up Submission	Complete Remission/Response	No	YES	NA	NO	NA	NA	NA	YES	12	6	NO	NA	No	MX	N0	T2	6831	NA	TUMOR FREE	NA	NA	NO	NA	NA	Complete Remission/Response	NO	NO
TCGA-91-6831-11A	0	TCGA-91-6831	310	66	144.70.0	Nationwide Children's Hospital	22	5	NA	NA	0	NA	Lung Adenocarcinoma	NA	NA	NA	NA	NA	NA	B9F32319-9014-468C-B139-FEB526351B29	Scheduled Follow-up Submission	Complete Remission/Response	No	YES	NA	NO	NA	NA	NA	YES	12	6	NO	NA	No	MX	N0	T2	6831	NA	TUMOR FREE	NA	NA	NO	NA	NA	Complete Remission/Response	NO	NO
TCGA-91-6836-01A	0	TCGA-91-6836	417	52	144.70.0	Nationwide Children's Hospital	22	5	NA	NA	0	NA	Lung Adenocarcinoma	97	NA	NO	NA	NA	NA	EF6E265D-5B54-4006-B126-D1C4FEBF3547	Scheduled Follow-up Submission	Complete Remission/Response	No	YES	NA	NO	NA	NA	NA	NO	12	6	NO	50	Yes	MX	N0	T2	6836	NA	TUMOR FREE	101	109	NO	NA	108	Complete Remission/Response	YES	NO
TCGA-91-6836-11A	0	TCGA-91-6836	417	52	144.70.0	Nationwide Children's Hospital	22	5	NA	NA	0	NA	Lung Adenocarcinoma	97	NA	NO	NA	NA	NA	EF6E265D-5B54-4006-B126-D1C4FEBF3547	Scheduled Follow-up Submission	Complete Remission/Response	No	YES	NA	NO	NA	NA	NA	NO	12	6	NO	50	Yes	MX	N0	T2	6836	NA	TUMOR FREE	101	109	NO	NA	108	Complete Remission/Response	YES	NO
TCGA-91-6847-01A	0	TCGA-91-6847	842	62	160.69.0	Nationwide Children's Hospital	22	5	NA	NA	0	772	Lung Adenocarcinoma	NA	NA	NA	NA	NA	NA	E8D3185C-CEED-43CB-8DE4-98C562627166	Scheduled Follow-up Submission	Stable Disease	No	YES	NA	NO	NA	NA	NA	YES	12	6	YES	NA	No	MX	N0	T2	6847	NA	WITH TUMOR	NA	NA	NO	NA	NA	Progressive Disease	NA	YES
TCGA-91-6847-11A	0	TCGA-91-6847	842	62	160.69.0	Nationwide Children's Hospital	22	5	NA	NA	0	772	Lung Adenocarcinoma	NA	NA	NA	NA	NA	NA	E8D3185C-CEED-43CB-8DE4-98C562627166	Scheduled Follow-up Submission	Stable Disease	No	YES	NA	NO	NA	NA	NA	YES	12	6	YES	NA	No	MX	N0	T2	6847	NA	WITH TUMOR	NA	NA	NO	NA	NA	Progressive Disease	NA	YES
TCGA-91-6848-01A	0	TCGA-91-6848	224	59	160.69.0	Nationwide Children's Hospital	22	5	NA	NA	0	NA	Lung Adenocarcinoma	NA	NA	NA	NA	NA	NA	376AA1CF-2625-4C61-A034-6238C10060DD	Scheduled Follow-up Submission	Complete Remission/Response	No	YES	NA	YES	NO	NA	NA	YES	12	6	NO	NA	No	MX	N2	T2	6848	NA	TUMOR FREE	NA	NA	YES	NA	NA	Complete Remission/Response	NA	NO
TCGA-91-6849-01A	0	TCGA-91-6849	35	75	160.69.0	Nationwide Children's Hospital	22	5	NA	NA	0	NA	Lung Adenocarcinoma	66	NA	YES	NA	NA	NA	211F9E0B-90BC-4C06-B723-1A4D01BFF7E3	Scheduled Follow-up Submission	NA	No	YES	NA	NO	NA	NA	NA	YES	12	6	NA	30	No	MX	N2	T2	6849	NA	NA	75	86	NA	76	88	NA	YES	NA
TCGA-91-6849-11A	0	TCGA-91-6849	35	75	160.69.0	Nationwide Children's Hospital	22	5	NA	NA	0	NA	Lung Adenocarcinoma	66	NA	YES	NA	NA	NA	211F9E0B-90BC-4C06-B723-1A4D01BFF7E3	Scheduled Follow-up Submission	NA	No	YES	NA	NO	NA	NA	NA	YES	12	6	NA	30	No	MX	N2	T2	6849	NA	NA	75	86	NA	76	88	NA	YES	NA
TCGA-91-7771-01A	0	TCGA-91-7771	492	62	196.64.0	Nationwide Children's Hospital	22	6	NA	NA	0	NA	Lung Adenocarcinoma	NA	NA	NO	NA	NA	NA	8CB4D4FB-FE04-4F15-8E47-72242CD49371	Scheduled Follow-up Submission	Complete Remission/Response	No	YES	NA	NO	NA	NA	NA	NO	12	12	NO	75	Yes	MX	N0	T3	7771	NA	TUMOR FREE	NA	NA	YES	NA	NA	Complete Remission/Response	NO	NO
TCGA-91-8496-01A	0	TCGA-91-8496	505	63	238.60.0	Nationwide Children's Hospital	22	15	NA	NA	0	NA	Lung Adenocarcinoma	NA	NA	NO	NA	NA	NO	5DFDEBC9-E061-4615-8466-22BBB2FA7174	Scheduled Follow-up Submission	Complete Remission/Response	No	YES	NA	NO	NA	NA	NA	NO	12	7	NO	NA	No	MX	NX	T2a	8496	NA	TUMOR FREE	NA	NA	NO	NA	NA	Complete Remission/Response	NO	NO
TCGA-91-8497-01A	1	TCGA-91-8497	434	75	238.60.0	Nationwide Children's Hospital	22	7	NA	NA	0	NA	Lung Adenocarcinoma	NA	NA	NA	NA	NA	NA	4A361F27-619E-4EB8-9390-DA957C5E018D	Scheduled Follow-up Submission	Complete Remission/Response	No	YES	NA	NO	NA	NA	NA	NO	12	4	NO	NA	No	MX	N0	T1a	8497	NA	TUMOR FREE	NA	NA	NO	NA	NA	Complete Remission/Response	NO	NO
TCGA-91-8499-01A	0	TCGA-91-8499	36	76	238.60.0	Nationwide Children's Hospital	22	7	NA	NA	0	NA	Lung Adenocarcinoma	NA	NA	YES	NA	NA	NA	7EC96BB9-E047-48DC-B34E-B666F6D95470	Scheduled Follow-up Submission	NA	No	YES	NA	NO	NA	NA	NA	YES	12	12	NO	90	No	MX	N0	T1b	8499	NA	NA	49	NA	NO	NA	NA	NA	YES	NO
TCGA-91-A4BC-01A	0	TCGA-91-A4BC	44	59	258.59.0	Nationwide Children's Hospital	22	10	NA	NA	0	NA	Lung Adenocarcinoma	44	NA	NO	NA	NA	NA	2415357E-0EF8-4A02-9BC6-B0F7B685BD2A	Scheduled Follow-up Submission	NA	No	YES	NA	NO	NA	NA	NA	YES	12	7	NA	30	Yes, History of Synchronous/Bilateral Malignancy	MX	N0	T2b	A4BC	NA	NA	NA	69	NA	NA	NA	NA	YES	NA
TCGA-91-A4BD-01A	0	TCGA-91-A4BD	603	78	258.59.0	Nationwide Children's Hospital	22	7	NA	NA	0	NA	Lung Adenocarcinoma	94	NA	NO	NA	NA	NA	F80BEC93-0814-4246-A9BF-649411DDFD05	Scheduled Follow-up Submission	Complete Remission/Response	No	YES	NA	NO	NA	NA	NA	NO	12	4	NO	NA	No	MX	N1	T1b	A4BD	NA	TUMOR FREE	70	92	NO	NA	NA	Complete Remission/Response	YES	NO
TCGA-93-7347-01A	0	TCGA-93-7347	683	76	204.62.0	Nationwide Children's Hospital	22	30	NA	NA	0	NA	Lung Adenocarcinoma	70	0	NO	NA	NA	NO	E17E34A9-725A-455E-A098-F9A19E36B97A	Scheduled Follow-up Submission	Complete Remission/Response	No	YES	100	NO	NA	NA	Central Lung	NA	12	3	NO	11	No	MX	N0	T1a	7347	Other	TUMOR FREE	61	84	NO	62	84	Complete Remission/Response	YES	NO
TCGA-93-7348-01A	0	TCGA-93-7348	531	75	166.67.0	Nationwide Children's Hospital	22	14	NA	NA	0	NA	Lung Adenocarcinoma	NA	0	NO	NA	NA	NO	79B49F21-E18B-407C-A5A8-CE49B6D99705	Scheduled Follow-up Submission	Complete Remission/Response	No	YES	100	NO	NA	NA	Central Lung	NA	12	11	NO	42	No	MX	N0	T1a	7348	Other	TUMOR FREE	NA	NA	NO	NA	NA	Complete Remission/Response	NA	NO
TCGA-93-8067-01A	0	TCGA-93-8067	186	77	222.60.0	Nationwide Children's Hospital	22	18	NA	NA	0	NA	Lung Adenocarcinoma	47	2	NO	NA	NA	NO	5B68F125-81AE-49F4-A65D-48207A659BDB	Scheduled Follow-up Submission	Complete Remission/Response	No	YES	80	NO	NA	NA	Peripheral Lung	NO	12	5	NO	20	Yes, History of Prior Malignancy	MX	N0	T2a	8067	Preoperative	TUMOR FREE	94	103	NO	89	94	Complete Remission/Response	YES	NO
TCGA-93-A4JN-01A	0	TCGA-93-A4JN	718	71	264.60.0	Nationwide Children's Hospital	22	27	NA	NA	0	NA	Lung Adenocarcinoma	NA	1	YES	NA	FISH	YES	4429FF68-69FD-4747-8A0B-76CA6FC78551	Scheduled Follow-up Submission	Stable Disease	No	YES	NA	YES	NO	NA	NA	NO	12	2	NO	40	No	M1a	N0	T2a	A4JN	NA	WITH TUMOR	NA	NA	YES	NA	NA	Stable Disease	NO	NO
TCGA-93-A4JO-01A	1	TCGA-93-A4JO	33	70	264.60.0	Nationwide Children's Hospital	22	NA	NA	NA	0	NA	Lung Adenocarcinoma	81	NA	NO	NA	NA	NO	0A193D64-36A8-4A43-BAFC-7C4E133C7E6B	NA	NA	No	YES	NA	NO	NA	NA	NA	NA	12	NA	NA	50	No	MX	N0	T1a	A4JO	NA	NA	126	97	NA	125	98	NA	YES	NA
TCGA-93-A4JP-01A	0	TCGA-93-A4JP	578	64	264.60.0	Nationwide Children's Hospital	22	28	NA	NA	0	497	Lung Adenocarcinoma	NA	1	YES	L861Q	NA	NO	C666DEA5-1B56-4F43-93FB-425FC38E44B7	Scheduled Follow-up Submission	Progressive Disease	No	YES	NA	NO	NA	NA	NA	NO	12	2	YES	NA	No	M1b	NX	TX	A4JP	Post-Adjuvant Therapy	WITH TUMOR	NA	NA	YES	NA	NA	Partial Remission/Response	NO	NO
TCGA-93-A4JQ-01A	0	TCGA-93-A4JQ	526	49	264.60.0	Nationwide Children's Hospital	22	28	NA	NA	0	NA	Lung Adenocarcinoma	83	NA	NO	NA	NA	NO	4BCF6682-05A2-4316-9392-973FC679B59D	Scheduled Follow-up Submission	Complete Remission/Response	No	YES	NA	NO	NA	NA	NA	NO	12	2	NO	NA	Yes, History of Prior Malignancy	MX	N0	T1b	A4JQ	NA	TUMOR FREE	97	100	NO	94	93	Complete Remission/Response	YES	NO
TCGA-95-7039-01A	0	TCGA-95-7039	1272	54	160.69.0	Nationwide Children's Hospital	22	NA	NA	NA	0	NA	Lung Adenocarcinoma	NA	1	NA	NA	NA	NA	CECD2FED-D69E-493D-9608-1D064085B96F	Scheduled Follow-up Submission	Complete Remission/Response	No	YES	NA	NA	NA	NA	NA	NA	12	8	NA	34	No	MX	N0	T3	7039	Preoperative	NA	NA	NA	NO	NA	NA	Complete Remission/Response	NA	NO
TCGA-95-7043-01A	1	TCGA-95-7043	503	63	160.69.0	Nationwide Children's Hospital	22	NA	NA	NA	0	NA	Lung Adenocarcinoma	NA	NA	NA	NA	NA	NA	C3FB6151-9134-4BB0-95AB-8DB7839466E0	Scheduled Follow-up Submission	Complete Remission/Response	No	YES	NA	NA	NA	NA	NA	NA	12	8	NO	40	Yes	MX	N0	T1a	7043	NA	TUMOR FREE	NA	NA	YES	NA	NA	Complete Remission/Response	NO	NO
TCGA-95-8039-01A	0	TCGA-95-8039	830	72	213.60.0	Nationwide Children's Hospital	22	20	NA	NA	0	NA	Lung Adenocarcinoma	98	NA	NA	NA	NA	NA	3775EEDC-EA19-456C-9E63-41AC52919D63	Scheduled Follow-up Submission	NA	No	YES	NA	NA	NA	NA	NA	NO	12	6	NO	NA	No	MX	N0	T1	8039	NA	TUMOR FREE	70	2.54	NO	67	2.4	Complete Remission/Response	YES	NO
TCGA-95-A4VK-01A	0	TCGA-95-A4VK	651	74	278.56.0	Nationwide Children's Hospital	22	10	NA	NA	0	496	Lung Adenocarcinoma	81	1	YES	NA	NA	NO	9F6DB980-0088-48E7-8531-E72F6E754A8B	Scheduled Follow-up Submission	Stable Disease	No	YES	NA	NO	NA	NA	NA	NO	12	4	YES	45	Yes, History of Prior Malignancy	M0	N2	T2b	A4VK	Post-Adjuvant Therapy	WITH TUMOR	72	99	YES	67	99	Stable Disease	YES	YES
TCGA-95-A4VP-01A	0	TCGA-95-A4VP	605	66	278.56.0	Nationwide Children's Hospital	22	11	NA	NA	0	216	Lung Adenocarcinoma	NA	1	NO	NA	NA	NO	A4596E25-CD51-46B3-A7ED-376B65C0892B	Scheduled Follow-up Submission	Stable Disease	No	YES	NA	NO	NA	NA	NA	NO	12	4	YES	20	No	M0	N2	T2b	A4VP	Post-Adjuvant Therapy	WITH TUMOR	NA	NA	YES	NA	NA	Stable Disease	NO	NO
TCGA-97-7546-01A	0	TCGA-97-7546	1285	76	166.67.0	Nationwide Children's Hospital	22	15	NA	NA	0	1255	Lung Adenocarcinoma	60	NA	NA	NA	NA	NA	8159A785-3D53-4EEB-B09A-0B7E8373BD2C	Additional New Tumor Event	NA	No	YES	NA	NA	NA	NA	NA	NO	12	5	YES	25	No	MX	N0	T1	7546	NA	WITH TUMOR	96	84	YES	100	85	Progressive Disease	YES	YES
TCGA-97-7547-01A	0	TCGA-97-7547	1965	67	166.67.0	Nationwide Children's Hospital	22	6	776	NA	0	775	Lung Adenocarcinoma	94	NA	NA	NA	NA	NA	44D59861-7042-40FE-863A-0C94F45C8DCE	Additional New Tumor Event	Progressive Disease	No	YES	NA	NA	NA	NA	NA	NA	12	12	YES	30	No	MX	N0	T2	7547	NA	WITH TUMOR	83	101	YES	82	106	NA	YES	NO
TCGA-97-7552-01A	0	TCGA-97-7552	1932	70	166.67.0	Nationwide Children's Hospital	22	28	NA	NA	0	798	Lung Adenocarcinoma	NA	NA	NA	NA	NA	NA	62F396EA-921F-4C00-9DC6-ED35EB674AFA	Additional New Tumor Event	Complete Remission/Response	No	YES	NA	NA	NA	NA	NA	NA	12	11	YES	40	No	MX	N0	T2	7552	NA	TUMOR FREE	NA	NA	NO	82	81	NA	YES	NO
TCGA-97-7553-01A	0	TCGA-97-7553	1870	58	166.67.0	Nationwide Children's Hospital	22	14	NA	NA	0	NA	Lung Adenocarcinoma	64	NA	NA	NA	NA	NA	0A7CF8FA-521F-4895-A088-138524518B58	Scheduled Follow-up Submission	NA	No	YES	NA	NA	NA	NA	Central Lung	NO	12	5	NO	20	No	MX	N0	T1	7553	NA	TUMOR FREE	70	99	NO	70	99	Complete Remission/Response	YES	NO
TCGA-97-7554-01A	0	TCGA-97-7554	775	83	166.67.0	Nationwide Children's Hospital	22	17	NA	NA	0	NA	Lung Adenocarcinoma	53	1	NA	NA	NA	NA	872FBE4E-7500-4D2C-8521-CF8E32600FCF	Scheduled Follow-up Submission	NA	No	YES	NA	YES	YES	G12V	NA	NA	12	1	NO	30	No	M0	N2	T2a	7554	Post-Adjuvant Therapy	TUMOR FREE	75	75	YES	76	68	Complete Remission/Response	YES	NO
TCGA-97-7937-01A	0	TCGA-97-7937	564	65	196.64.0	Nationwide Children's Hospital	22	12	NA	NA	0	NA	Lung Adenocarcinoma	89	NA	YES	NA	FISH	YES	BFF081D3-C0D4-4D28-A064-B6AAFE1F4082	Scheduled Follow-up Submission	NA	No	YES	NA	YES	NO	NA	NA	NO	12	9	NO	35	No	MX	N0	T2a	7937	NA	TUMOR FREE	NA	NA	NO	77	120	Stable Disease	YES	NO
TCGA-97-7938-01A	1	TCGA-97-7938	18	76	196.64.0	Nationwide Children's Hospital	22	11	NA	NA	0	NA	Lung Adenocarcinoma	53	NA	YES	NA	NA	NO	7054F136-340B-4DBA-BE00-662CDF0C0D84	Scheduled Follow-up Submission	Complete Remission/Response	No	YES	NA	YES	YES	G12C	NA	NO	12	3	NO	40	No	MX	N0	T1a	7938	NA	TUMOR FREE	59	54	NO	58	50	Complete Remission/Response	YES	NO
TCGA-97-7941-01A	0	TCGA-97-7941	484	72	204.62.0	Nationwide Children's Hospital	22	13	NA	NA	0	NA	Lung Adenocarcinoma	57	NA	YES	NA	NA	NO	69C3060A-79A7-453E-B098-5A08B8DE2D01	Scheduled Follow-up Submission	NA	No	YES	NA	YES	YES	G12A	NA	NO	12	8	NO	22.5	No	MX	N0	T1b	7941	NA	TUMOR FREE	81	98	NO	94	97	Complete Remission/Response	YES	NO
TCGA-97-8171-01A	0	TCGA-97-8171	568	81	222.60.0	Nationwide Children's Hospital	22	19	NA	441	0	441	Lung Adenocarcinoma	110	NA	YES	Exon 19 Deletion	NA	NO	7240802C-D844-42BA-9289-7124F67D3732	Scheduled Follow-up Submission	Progressive Disease	No	YES	NA	YES	NO	NA	NA	NO	12	6	YES	65	No	M1a	N2	T2a	8171	NA	WITH TUMOR	55	104	YES	55	99	Progressive Disease	YES	NO
TCGA-97-8176-01A	1	TCGA-97-8176	468	63	238.60.0	Nationwide Children's Hospital	22	11	NA	NA	0	NA	Lung Adenocarcinoma	61	NA	YES	NA	NA	NO	37BD0275-F5DA-4A8C-893B-444D5169A425	Scheduled Follow-up Submission	Progressive Disease	No	YES	NA	YES	YES	G12S	NA	NO	12	10	NO	40	No	M0	N1	T3	8176	NA	NA	68	104	YES	67	100	Stable Disease	YES	YES
TCGA-97-8547-01A	0	TCGA-97-8547	657	78	238.60.0	Nationwide Children's Hospital	22	3	NA	NA	0	NA	Lung Adenocarcinoma	87	NA	YES	Exon 19 Deletion	NA	NO	48294870-1282-4FDF-B985-9FE2CD14A7FB	Scheduled Follow-up Submission	Complete Remission/Response	No	YES	NA	YES	NO	NA	NA	NO	12	10	NO	NA	No	MX	N2	T2a	8547	NA	TUMOR FREE	NA	NA	YES	NA	136	Complete Remission/Response	YES	NO
TCGA-97-8552-01A	0	TCGA-97-8552	626	55	238.60.0	Nationwide Children's Hospital	22	3	NA	NA	0	NA	Lung Adenocarcinoma	75	0	YES	Exon 19 Deletion	NA	NO	B67A5ECD-2FFF-46AF-ACB1-BEB99205AB11	Scheduled Follow-up Submission	Complete Remission/Response	No	YES	NA	YES	NO	NA	NA	NO	12	10	NO	NA	No	MX	N0	T1a	8552	Other	TUMOR FREE	NA	NA	NO	77	95	Complete Remission/Response	YES	NO
TCGA-99-7458-01A	0	TCGA-99-7458	747	74	166.67.0	Nationwide Children's Hospital	22	9	NA	NA	0	NA	Lung Adenocarcinoma	NA	1	YES	NA	RT-PCR	YES	683B4F30-93FC-4CCB-9610-F4051B391CA1	Scheduled Follow-up Submission	NA	No	YES	90	YES	YES	G12A	NA	NA	12	1	NO	52	No	M0	N0	T4	7458	Post-Adjuvant Therapy	TUMOR FREE	NA	NA	YES	NA	NA	NA	NA	NO
TCGA-99-8025-01A	0	TCGA-99-8025	1060	72	213.60.0	Nationwide Children's Hospital	22	23	NA	NA	0	NA	Lung Adenocarcinoma	87	NA	YES	NA	NA	YES	B86F9CF2-7D0F-4236-985E-4162762F14EC	Scheduled Follow-up Submission	Complete Remission/Response	No	YES	NA	YES	NO	NA	Central Lung	NO	12	5	NO	20	No	M0	N2	T3	8025	NA	TUMOR FREE	NA	NA	YES	NA	111	Complete Remission/Response	YES	NO
TCGA-99-8033-01A	1	TCGA-99-8033	656	74	213.60.0	Nationwide Children's Hospital	22	30	NA	NA	0	NA	Lung Adenocarcinoma	NA	2	YES	NA	NA	NO	85D210D1-44A9-4DD2-A19D-676A9D822B86	Scheduled Follow-up Submission	NA	No	YES	NA	YES	NO	NA	Peripheral Lung	NO	12	3	NO	NA	No	M1	NX	TX	8033	Post-Adjuvant Therapy	WITH TUMOR	NA	NA	YES	NA	NA	Progressive Disease	NO	YES
TCGA-J2-8192-01A	0	TCGA-J2-8192	739	65	213.60.0	Nationwide Children's Hospital	22	18	NA	NA	0	482	Lung Adenocarcinoma	112	NA	YES	Exon 19 Deletion	NA	NO	212A86EB-9C75-4526-B1B3-32283EEC0623	Scheduled Follow-up Submission	NA	No	YES	NA	YES	NO	NA	NA	NO	12	2	YES	NA	Yes, History of Prior Malignancy	MX	N1	T2a	8192	NA	NA	100	89	YES	97	77	Progressive Disease	YES	NO
TCGA-J2-8194-01A	0	TCGA-J2-8194	724	69	213.60.0	Nationwide Children's Hospital	22	3	NA	518	0	470	Lung Adenocarcinoma	59	NA	NA	NA	NA	NA	7C612361-5ECC-4061-B430-FCF3AF47D1E2	Scheduled Follow-up Submission	Partial Remission/Response	No	YES	NA	NA	NA	NA	NA	NO	12	1	YES	20	Yes, History of Prior Malignancy	MX	N0	T3	8194	NA	WITH TUMOR	2.04	83	YES	2.04	83	Progressive Disease	YES	YES
TCGA-J2-A4AD-01A	1	TCGA-J2-A4AD	550	61	258.59.0	Nationwide Children's Hospital	22	8	NA	NA	0	524	Lung Adenocarcinoma	NA	NA	NO	NA	NA	NO	4C582465-6BD2-447D-8B87-A12C2ACB7F68	Scheduled Follow-up Submission	NA	No	YES	NA	NO	NA	NA	NA	NO	12	1	YES	120	No	MX	N0	T1a	A4AD	NA	WITH TUMOR	NA	NA	NO	NA	1.95	NA	YES	NO
TCGA-J2-A4AE-01A	0	TCGA-J2-A4AE	1079	77	258.59.0	Nationwide Children's Hospital	22	8	NA	NA	0	NA	Lung Adenocarcinoma	89	NA	NO	NA	NA	NO	57FE6E7E-D0A7-43CC-BA0C-4632BB469ED5	Scheduled Follow-up Submission	Complete Remission/Response	No	YES	NA	NO	NA	NA	NA	NO	12	1	NO	NA	No	MX	N0	T1a	A4AE	NA	TUMOR FREE	NA	NA	NO	0.72	92	Complete Remission/Response	YES	NO
TCGA-J2-A4AG-01A	0	TCGA-J2-A4AG	988	66	258.59.0	Nationwide Children's Hospital	22	8	NA	NA	0	NA	Lung Adenocarcinoma	NA	NA	NO	NA	NA	NO	95F2FE1C-87DC-4EBB-AD7F-875CD99F6B5A	Scheduled Follow-up Submission	Complete Remission/Response	No	YES	NA	NO	NA	NA	NA	NO	12	1	NO	25	No	MX	N0	T1b	A4AG	NA	TUMOR FREE	NA	NA	NO	NA	NA	Complete Remission/Response	NO	NO
TCGA-L9-A443-01A	1	TCGA-L9-A443	193	63	258.59.0	Nationwide Children's Hospital	22	7	NA	NA	0	NA	Lung Adenocarcinoma	61	NA	NO	NA	NA	NO	4F0EBF81-49EF-4D2D-837C-B56E4662643C	Scheduled Follow-up Submission	NA	No	YES	NA	NO	NA	NA	Central Lung	NO	12	8	NO	90	Yes, History of Prior Malignancy	MX	N0	T1a	A443	NA	TUMOR FREE	74	69	NO	NA	NA	Complete Remission/Response	YES	NO
TCGA-L9-A444-01A	0	TCGA-L9-A444	307	60	258.59.0	Nationwide Children's Hospital	22	5	NA	NA	0	NA	Lung Adenocarcinoma	57	NA	NO	NA	NA	NO	BFEFC79C-6ED8-4C19-BB82-E89F49EA059B	Scheduled Follow-up Submission	Complete Remission/Response	No	YES	NA	NO	NA	NA	Central Lung	NO	12	8	NO	10	Yes, History of Prior Malignancy	MX	N0	T1a	A444	NA	TUMOR FREE	62	54	NO	58	49	Complete Remission/Response	YES	NO
TCGA-L9-A50W-01A	1	TCGA-L9-A50W	442	75	406.37.0	Nationwide Children's Hospital	22	23	NA	NA	0	389	Lung Adenocarcinoma	NA	0	YES	T790M	FISH	YES	2D964DA1-6D43-45E8-9215-706CB476465B	Scheduled Follow-up Submission	Progressive Disease	No	YES	NA	NO	NA	NA	NA	NO	12	10	YES	19	No	MX	N1	T1b	A50W	Preoperative	WITH TUMOR	NA	NA	NO	103	81	Stable Disease	YES	NO
TCGA-L9-A5IP-01A	1	TCGA-L9-A5IP	58	40	406.37.0	Nationwide Children's Hospital	22	NA	NA	NA	0	NA	Lung Adenocarcinoma	NA	NA	YES	NA	FISH	YES	6B835A89-359C-4081-A5C7-8B9D227DBC75	NA	NA	No	YES	NA	NO	NA	NA	NA	NA	12	NA	NA	NA	No	M1b	N2	T3	A5IP	NA	NA	NA	NA	NA	NA	NA	NA	NO	NA
TCGA-L9-A8F4-01A	0	TCGA-L9-A8F4	476	64	406.37.0	Nationwide Children's Hospital	22	16	NA	NA	0	NA	Lung Adenocarcinoma	35	0	NO	NA	NA	NO	3C587292-D41C-4B9F-BF9B-242A5C118C3F	Scheduled Follow-up Submission	NA	No	YES	NA	NO	NA	NA	NA	NO	12	9	NO	14	No	MX	N0	T2a	A8F4	Preoperative	NA	48	54	NO	45	53	NA	YES	YES
TCGA-MP-A4T6-01A	1	TCGA-MP-A4T6	1790	76	278.56.0	Nationwide Children's Hospital	22	NA	NA	NA	0	NA	Lung Adenocarcinoma	63	NA	NO	NA	NA	NO	B6F8ED93-C98D-4660-B90B-AE3A296FC6DB	NA	NA	No	YES	NA	NO	NA	NA	Peripheral Lung	NA	12	NA	NA	50	No	MX	N2	T1	A4T6	NA	NA	NA	79	NA	NA	77	NA	YES	NA
TCGA-MP-A4T7-01A	1	TCGA-MP-A4T7	167	75	264.60.0	Nationwide Children's Hospital	22	NA	NA	NA	0	NA	Lung Adenocarcinoma	57	NA	NO	NA	NA	NO	B4157BD5-70E1-4DD1-8EF5-B63971CF36E0	NA	NA	No	YES	NA	NO	NA	NA	NA	NA	12	NA	NA	50	No	M1	N0	T2	A4T7	NA	NA	NA	91	NA	NA	87	NA	YES	NA
TCGA-MP-A4T8-01A	1	TCGA-MP-A4T8	161	68	264.60.0	Nationwide Children's Hospital	22	NA	NA	NA	0	NA	Lung Adenocarcinoma	102	NA	NO	NA	NA	NO	26388FBE-3144-4DFD-B7FA-6DC09242C48E	NA	NA	No	YES	NA	NO	NA	NA	NA	NA	12	NA	NA	25	Yes, History of Prior Malignancy	M0	N2	T2	A4T8	NA	NA	NA	72	NA	NA	60	NA	YES	NA
TCGA-MP-A4T9-01A	1	TCGA-MP-A4T9	1265	54	264.60.0	Nationwide Children's Hospital	22	15	NA	938	0	418	Lung Adenocarcinoma	106	NA	NO	NA	NA	NO	684955CA-3EBB-49DA-8131-776BD7E707C9	Additional New Tumor Event	Progressive Disease	No	YES	NA	NO	NA	NA	NA	NO	12	3	YES	24	No	MX	N2	T2	A4T9	NA	WITH TUMOR	NA	105	YES	NA	99	Complete Remission/Response	YES	YES
TCGA-MP-A4TC-01A	1	TCGA-MP-A4TC	74	77	264.60.0	Nationwide Children's Hospital	22	NA	NA	NA	0	NA	Lung Adenocarcinoma	68	NA	NO	NA	NA	NO	B81F1A93-2CD3-4F0A-9FD4-CC95F4DCBD6D	NA	NA	No	YES	NA	NO	NA	NA	NA	NA	12	NA	NA	125	Yes, History of Prior Malignancy	M0	N2	T1	A4TC	NA	NA	NA	76	NA	NA	83	NA	YES	NA
TCGA-MP-A4TD-01A	1	TCGA-MP-A4TD	307	71	278.56.0	Nationwide Children's Hospital	22	NA	NA	NA	0	NA	Lung Adenocarcinoma	61	NA	NO	NA	NA	NO	2294744E-32AF-4DFE-B901-2FF3A2685583	NA	NA	No	YES	NA	NO	NA	NA	Peripheral Lung	NA	12	NA	NA	20	Yes, History of Prior Malignancy	M0	N2	T2	A4TD	NA	NA	NA	92	NA	NA	93	NA	YES	NA
TCGA-MP-A4TE-01A	1	TCGA-MP-A4TE	896	56	278.56.0	Nationwide Children's Hospital	22	18	NA	NA	0	411	Lung Adenocarcinoma	NA	NA	NO	NA	NA	NO	03CA339A-22DB-4E95-A935-59A8C7B61C96	Additional New Tumor Event	Progressive Disease	No	YES	NA	YES	YES	G12C	Peripheral Lung	NO	12	3	YES	40	No	MX	N0	T2b	A4TE	NA	WITH TUMOR	NA	NA	NO	NA	NA	Complete Remission/Response	NO	NO
TCGA-MP-A4TK-01A	1	TCGA-MP-A4TK	582	56	264.60.0	Nationwide Children's Hospital	22	18	NA	NA	0	545	Lung Adenocarcinoma	88	NA	NO	NA	NA	NO	E17FB55B-79DA-4D88-BFAE-6FC9D48A7E11	Additional New Tumor Event	Progressive Disease	No	YES	NA	NO	NA	NA	NA	NO	12	3	YES	28	No	MX	N1	T2	A4TK	NA	WITH TUMOR	NA	64	NO	NA	57	Complete Remission/Response	YES	NO
TCGA-NJ-A4YI-01A	1	TCGA-NJ-A4YI	4	87	278.56.0	Nationwide Children's Hospital	22	1	NA	NA	0	NA	Lung Adenocarcinoma	52	NA	NA	NA	NA	NA	9CA55C05-4C06-4884-911E-90A58E5E1FBE	Scheduled Follow-up Submission	Stable Disease	No	YES	NA	NA	NA	NA	NA	NO	12	11	NO	3	No	M0	N2	T2	A4YI	NA	NA	NA	94	NO	NA	89	NA	YES	NO
TCGA-NJ-A55R-01A	0	TCGA-NJ-A55R	603	67	278.56.0	Nationwide Children's Hospital	22	1	NA	NA	0	NA	Lung Adenocarcinoma	NA	NA	NO	NA	NA	NO	A0B14D01-2471-41C0-B2B6-445A5C576ADD	Scheduled Follow-up Submission	Stable Disease	No	YES	NA	NO	NA	NA	NA	NO	12	11	NO	5	No	MX	N0	T1b	A55R	NA	TUMOR FREE	NA	NA	NO	NA	NA	Stable Disease	NO	NO
TCGA-NJ-A7XG-01A	0	TCGA-NJ-A7XG	617	49	406.37.0	Nationwide Children's Hospital	22	25	NA	NA	0	NA	Lung Adenocarcinoma	NA	NA	YES	Other	NA	NA	209EEFE2-3E64-489E-AC2C-C18A64CF81ED	Scheduled Follow-up Submission	Stable Disease	No	YES	NA	YES	NO	NA	NA	NO	12	3	NO	NA	No	M0	N1	T4	A7XG	NA	WITH TUMOR	NA	NA	YES	NA	NA	Stable Disease	NO	NO
TCGA-O1-A52J-01A	1	TCGA-O1-A52J	1798	74	278.56.0	Nationwide Children's Hospital	22	NA	NA	NA	0	NA	Lung Adenocarcinoma	NA	NA	NO	NA	NA	NO	F9374A38-D2E6-4882-BD09-8666B69754BA	NA	NA	No	YES	NA	NO	NA	NA	NA	NA	12	NA	NA	45	No	MX	N0	T1	A52J	NA	NA	NA	NA	NA	NA	NA	NA	NO	NA
[truncated: 70 more columns]
