# Supplementary material for: M1 macrophage-related gene model for NSCLC immunotherapy response prediction: Gene model for NSCLC immunotherapy response prediction
Source: Acta Biochim Biophys Sin (Shanghai). 2024 Feb 21;56(3):379–92. doi: 10.3724/abbs.2023262 (PMC10984861; doi:10.3724/abbs.2023262)
Supplement: Supplementary_table_S4_Result_of_Drug_Sensitivity_Prediction_in_Training_Set_Patients [file Supplementary_table_S4_Result_of_Drug_Sensitivity_Prediction_in_Training_Set_Patients.csv]

	Camptothecin_1003	Vinblastine_1004	Cisplatin_1005	Cytarabine_1006	Docetaxel_1007	Gefitinib_1010	Navitoclax_1011	Vorinostat_1012	Nilotinib_1013	Olaparib_1017	Axitinib_1021	AZD7762_1022	SB216763_1025	KU.55933_1030	Afatinib_1032	Staurosporine_1034	PLX.4720_1036	NU7441_1038	Doramapimod_1042	Wee1.Inhibitor_1046	Nutlin.3a...._1047	Mirin_1048	PD173074_1049	ZM447439_1050	Alisertib_1051	RO.3306_1052	MK.2206_1053	Palbociclib_1054	Dactolisib_1057	Pictilisib_1058	AZD8055_1059	PD0325901_1060	Obatoclax.Mesylate_1068	X5.Fluorouracil_1073	Dasatinib_1079	Paclitaxel_1080	Crizotinib_1083	Rapamycin_1084	Sorafenib_1085	BI.2536_1086	Irinotecan_1088	Oxaliplatin_1089	BMS.536924_1091	GSK1904529A_1093	Tozasertib_1096	PF.4708671_1129	PRIMA.1MET_1131	Erlotinib_1168	Niraparib_1177
EA-dd8d38f9e3	0.194159985336135	0.0544901539258301	51.6398202805327	16.4483899799503	0.0176810592858543	32.8819183222392	14.9785777706074	4.32999611873185	50.2255491279481	118.633980950954	25.8114615534838	3.94459897880979	236.003367098296	121.957086401642	7.20167518499784	0.117175587002549	169.214170935788	16.9737496161311	78.9756677136582	14.5635622688023	165.26199752023	164.403323746382	91.8137669117856	21.2627891627479	19.6365907513294	20.9262076741557	26.8399661315969	68.6514548729471	0.279070751783962	7.18811070471256	0.885022525615476	3.36225270118148	6.65059792397464	313.444476579813	39.9210520021059	0.0827884496309065	35.8468589115983	0.141099400941236	16.6762465840835	1.58460013974609	21.1397062157393	117.359583894506	13.8841318325628	78.2672245082239	27.1199110753007	51.2481081954459	226.671022751121	15.1147475392113	74.5660515169878
EA-9afeed06ee	0.147614695978227	0.0806073070977867	181.257214488083	18.6169209372915	0.038022715517753	36.5324062062673	33.8634034464056	7.98640347681348	142.311210032508	259.807062979591	40.6232855163119	2.69418657087085	305.277296721968	191.821830822432	4.55008862182896	0.193027620733218	193.448623727847	23.4020701827863	113.76507816379	25.7897930982742	345.040325847661	192.157118287292	248.075747358807	23.1341853060688	29.2643503902952	27.364567535	53.8396635519118	55.8595040124655	0.672190725883771	7.7532493670457	1.1543123114755	1.2760349262268	8.70332326419707	504.038719902308	8.29669426547367	0.393750708454582	26.7874407719702	0.409659423705733	36.0161901238184	2.59189887814936	25.8793554262103	77.2887666487586	12.1652593521607	261.422373692802	40.5699467110146	49.1418662389348	253.095877802562	23.2409479663997	172.494026601816
EA-e1b5906f69	0.0867522808916651	0.0394289886907283	42.4784746860025	9.07949925919939	0.0142555696750214	43.0246634213418	16.893618310677	8.1593130357933	58.5041991904924	97.3218319963393	24.1728641394344	2.28765751942441	190.240805954311	62.9816693304231	8.50457475982438	0.0384349397620806	72.627603192446	11.8275833253731	86.6172953491079	28.5741536277364	70.7873960229748	175.078101603042	67.31037658099	19.8376328674963	10.1776672314173	16.2576247959642	31.0949048313117	42.4501586590623	0.163927750543352	4.65117948063655	0.754161845371201	2.1668040815168	6.30572767351554	211.810329978706	4.28537727946332	0.121441121168853	42.5037652452605	0.126940944242249	22.8623268786073	1.45570637183805	12.7349578150358	65.303077262151	7.84347409615358	124.572839554524	19.653505808532	40.0001134647514	135.627525023888	25.2963277285476	102.753690412925
EA-b72743cd6c	0.12993131166715	0.0129621103973601	10.568015408291	4.34603929628006	0.00484731093134059	10.0728112404678	6.33147691619489	3.30235739600795	32.1413395999115	77.0522408320117	29.80904233436	0.370131025095483	239.716046245	106.919311114588	3.3636378624152	0.0317781741038161	76.5637486262616	14.7191961242367	107.543957167971	3.2724819730504	199.071418689175	127.362116154194	34.8840265227821	20.8762210824243	2.79258232772759	19.996410658704	22.0134449987148	48.2673833668798	0.188019614832693	5.36732150112478	1.00393995644466	2.04096256423358	2.81488667830307	83.5432142758157	2.26593337654522	0.0135261113757158	19.7674867373057	0.0937782956754432	12.6473791975733	0.213180958237578	15.0056676392282	30.4528453095184	7.87318226305841	53.6501636321364	16.5973279593661	90.6926331717828	231.086796557441	4.9409294693934	72.7365767154679
EA-7a3e67166e	0.0172394323978095	0.00735857382652973	7.91409222418195	0.960066374709805	0.00586405969952977	24.3686674286728	3.27871168109901	2.34352846901638	19.6625518373815	37.619883592229	22.7992520614833	0.484789435786155	145.384566066774	75.9228607517979	4.69630885235802	0.0259073741397239	49.718077884388	14.1102012067661	71.5545552540214	3.566684402859	12.8164319334631	56.7314810881722	39.5506812396418	18.709963125927	1.73139890123262	22.0485566472394	12.0828785766801	10.4786646157088	0.0913895316912872	1.99237146360941	0.787192551797854	0.431707516001029	2.51022567455996	25.906499406192	2.41318736125449	0.029639694864167	8.38143109531537	0.100299674007676	10.4741310021271	3.01396438550057	2.78817944723118	7.13954032669059	3.96381534280566	77.5900418812305	24.8620922628165	36.502475344246	19.6224208414455	13.0721516997645	22.5898907824472
EA-305611e084	0.184781428742789	0.0794990770980643	108.211317349415	16.3385431188533	0.0450559356656058	37.6961856038406	4.25187281242524	3.48242004982925	46.1375186878244	130.150595426741	22.3352819301114	4.00089582757618	211.865639783297	131.046826584895	7.16208572051865	0.177493553135787	132.491651729352	17.2318436432829	89.0988201787094	24.0885389277454	196.522649475098	141.830927099415	96.4921901294732	20.9490845338015	13.9789100665446	21.2260906549716	22.520265277405	41.7652328042553	0.343862350827681	5.48773358709881	0.894638376670427	2.53892214646511	6.99404447376614	307.332627328514	20.9724525934892	0.29383153621969	22.3267816798116	0.291290270492775	19.2793678385373	2.11700494008502	35.8590936178583	78.5935268389364	11.8164314577642	95.8540495896361	21.0237810324226	40.6014921212435	76.2307969732708	26.7729071470692	87.5203265330521
EA-31bc57399d	0.0628131154266794	0.0285544659236074	18.1726387084847	5.51269189238697	0.011420008733895	19.5239268937587	3.90700655700047	4.32139801901582	21.3205826159668	59.0944355190856	34.5221264769361	0.686668164490209	163.708922031925	79.2865800149811	4.13378156701906	0.0327612469620023	76.3761578773475	13.6804577437963	86.2246633890674	4.95039048840351	106.910615854173	116.840552779192	46.1815988037927	19.5341257765633	6.31697173980063	19.8298547142743	12.9562840311676	42.2923075528896	0.112831090007655	2.16431570286341	0.738239894652787	1.19299502459714	3.65349210546291	104.125134841559	2.34751071859505	0.0630634510008142	33.4184024500786	0.048582483829678	11.8487314318603	2.52964767105616	17.2059025447488	70.1748537606218	7.16122093674729	55.4702948277479	31.6393663147114	48.1463853181513	59.7098330061866	9.75652498434884	70.0441686637435
EA-5cfd968276	0.126987316308452	0.0139335215148234	19.170293447554	6.07726350768557	0.0062602992260119	7.05542122758154	6.49668340030979	3.94019817330934	49.3072108955846	100.643835510551	25.1435875317904	0.863126098842246	248.528477817533	69.1981496612956	2.42162857296977	0.0647483017608156	89.2576466540325	14.4023858134493	126.932278275359	5.6986397786663	212.883537866822	110.590587962776	93.8694543687001	19.5186257021901	5.3710934931855	20.3091108094558	22.8232394164396	38.6509392296428	0.241732789070534	3.66294504424167	0.980412238175466	1.56367964307295	4.09295783573675	134.674846162245	8.32124251680628	0.028475737092272	29.2361491046026	0.10198112832544	15.0295538520035	0.70612386423004	20.9797898366201	59.1071898041531	8.93354927227685	64.6364846738905	13.9894383148078	62.6798512607169	400.527561318189	5.30707154588885	112.700054163241
EA-9895b0d1ad	0.232459226177195	0.0079242357677461	12.8265356089381	5.66341455441995	0.00451160384657757	6.11679832264292	5.33723221729467	3.44093309867226	42.7565365831221	77.5506702161822	21.7343834773667	0.686546851160514	225.249625737419	92.4368074090423	3.28014362491714	0.0437525032094326	69.3850726905713	15.6211073366914	110.312609237348	4.07437642031533	156.061361496654	88.838866245617	49.9532320176268	19.0189793239322	4.85572982215046	20.6377319375546	18.7737864882065	50.2430029776102	0.250283441119022	3.62562648750779	0.948424223545928	1.24756421480895	2.97536128682035	156.741771392326	5.62568083125609	0.0163457827418602	31.8615604628178	0.121918534103167	10.3508087720518	0.353261494488457	33.1777688535561	38.6301814475932	6.88934330269819	73.4629519059034	13.678799989931	76.1257659097523	222.756712532191	3.6044100271961	109.954638302739
EA-c6c26eef88	0.0597711640531477	0.0271825328875411	21.5074937813073	4.85799239221774	0.0141333646381954	40.1152642688608	7.09899646976286	3.60606888435416	19.8979676025082	42.2371980010294	19.6457915768656	1.02006611856929	149.909468188049	75.6241475246916	6.38619111183644	0.031139763926484	73.879628191804	11.3496447727806	71.9302595769011	6.60780928393308	24.1773389964871	97.8908094706239	32.1375382628235	19.8747517358222	6.10697875796538	18.5596690886192	10.3745010332905	29.7646746082309	0.125654962708185	2.89750959307469	0.649509540024799	2.44144318675841	3.58047522676065	93.35377695316	2.31650552316009	0.101016827063837	25.0528317856523	0.0766086688521993	11.0002214924875	1.79012644030689	8.40153659363506	37.9003648098825	10.9213800345621	60.0998778034351	17.5097118911485	51.0522308198373	44.2950047346726	19.6878284070874	55.4520269362623
EA-8a806dc56d	0.0661682432692389	0.0416379276077306	27.0129586143378	10.5085336030818	0.0130258363812681	48.2079848245589	17.854510413904	5.05588630568123	63.7008615217765	114.871058778509	39.1631081327809	1.23338055546053	180.407224929488	57.2956220148756	14.5817190553287	0.0529743322816846	165.755923908136	13.7643245523111	99.3663667096111	11.9391025702863	223.950275394525	102.423144774357	148.586470625072	20.5628757269779	5.61777592756316	24.578433661137	50.5144879037758	61.7731883580532	0.33803044257927	8.09883957019383	0.753303137277472	1.48000824354834	3.34619627305054	96.5056833585652	3.43298300543032	0.149097698803689	29.0711272432859	0.322991176609079	28.1141491827975	4.10379720567885	11.686727769212	53.7896227544118	9.75665646244049	153.485529208614	49.5858938689961	44.0120997873138	64.1317409839123	14.7962432426683	119.039749019187
EA-9badac236f	0.023396428807212	0.010777963684179	13.8034730434586	1.28357066319885	0.00866754163217836	25.75334252891	2.9151787647584	2.68362467529305	25.9301381782004	47.8621839622355	15.7809627834978	0.58452464649728	141.57992049313	62.0376260801249	4.50448278086646	0.0367693877915804	65.6388488971701	12.6823439472979	72.2544669476552	3.79064121531482	56.2067206424174	56.1629923469213	56.7400361267852	17.8945029069269	2.03667283772012	17.4906414779181	14.6820738162288	17.6786866060558	0.112121886481865	2.94077722822242	0.746014539581288	0.792822870398717	2.48076476232106	49.9702448290924	3.66424518136405	0.0495003533368773	12.0516427712288	0.0847091399222835	9.91371320944942	2.46434066987296	4.3203523755558	11.8494859243868	8.49669679925501	56.9349716404087	13.8718105274085	26.9280291295585	22.6622604335734	12.8696059126309	32.2681394660861
EA-fd270a3044	0.0850742699634722	0.0250277336779868	23.0802028576848	5.07640108751204	0.0110985247488095	19.0932290745764	5.99525986132337	3.64426439844364	32.738361327179	88.5045575285609	24.9446623945564	1.35682226587073	160.583127999032	70.4965161702474	4.45954202945346	0.0678783005627907	81.4589613063339	14.1380264584264	60.4764696685811	7.87669152874123	53.2896160456584	96.5419963032421	76.9140909335035	19.7264739630909	10.1813508222568	19.1227648494242	11.4411815632396	44.5931411236423	0.154034562787747	2.53040658840606	0.825347106861047	1.58113388297762	3.98399098632421	162.526403640542	9.33257018301693	0.076489529257001	28.0799515853229	0.102888630586158	9.64367799201487	2.18312259438704	11.6458969755397	22.1633269131298	9.89301023105948	83.3445496710805	26.0683666226463	40.3519988212281	92.8144730901967	9.1916446566166	88.1300769259504
EA-428b5f374f	0.18523409349493	0.0611583376161123	42.1060166428332	17.3592569917142	0.0141051742594287	17.5433666645102	3.09207601242427	4.10869179586751	35.0348707898831	115.59502967917	16.5415596985761	1.06542117990594	204.912492605056	73.4191276604097	5.11006162060982	0.0990045652997005	138.37702960176	13.4374690476734	66.5309116870234	5.74421677214625	434.624953177833	151.714529312343	46.8946155085016	17.1696794040241	13.4872342740644	16.3472830109981	11.0449092275799	100.022558498168	0.267741460082829	3.18287560215819	0.767115814641756	5.7277997866687	4.3839458805748	347.921203737072	5.12507720437116	0.0610144502778355	30.1202311040872	0.0808461085703521	12.212438843868	1.27732649176606	26.0693436113734	101.634731111607	11.389168536009	58.3383855229317	12.0066767553445	40.2595024343752	130.319733711931	11.0051493467079	164.528923233047
EA-4f3bc8f52a	0.123260659525808	0.0260703160923992	41.8852934030235	6.25455916595379	0.0138137577180632	41.4168494800434	12.5636141759112	3.99569154161235	36.4033663609454	82.5900588260503	20.3129205564253	1.28653900750975	156.259201184683	69.59214394128	10.8473484254635	0.0304957229890065	130.68763424089	11.1224371971574	77.9118984670914	10.6606999702554	56.574083235998	155.279866566777	58.9465971595348	19.9277902003331	8.67529500641177	16.0868050032394	22.1086474559896	42.3085505653931	0.182857954766831	5.20991589589835	0.749173832941183	1.8034144183655	4.11318801709791	182.403660163245	4.08961915247656	0.0756848946711055	21.5546398473293	0.210991858133464	18.6566432688699	0.543539412718606	17.0049825095087	64.2303874779825	7.49293562815258	113.066014703787	15.1560773595074	63.815471152961	79.2094989316969	25.2352755888085	76.8986269889023
EA-b54c43ca1b	0.0630685673588722	0.0143738831960007	21.4111987609732	3.21671183166866	0.00793304838566689	48.9517260710368	13.8429516504466	4.43601180670624	21.937307394921	47.6510216225954	24.148939452547	0.650447102233824	171.610089393518	61.3824035531848	12.0441611516667	0.0103821745633982	39.5550804784773	9.32782921423665	80.8760866122477	7.36378766894277	5.30481436617252	95.6671206770616	22.5882540109568	20.3487534929809	3.62749992444739	16.3772438968025	12.6412101900702	22.4200110071442	0.0832863425510611	2.29226912704498	0.647770742335068	1.62955347664176	3.06356746569717	105.432460684974	0.689289152010735	0.0532864777712881	28.4892547240296	0.0858609088724824	13.5187217807975	0.956709119386444	8.1976223168611	37.9761522641959	5.06039647236372	88.125806681505	16.1880916284396	65.6799699814265	41.0777335874667	24.3653615786093	49.2047669061982
EA-e71a94e2c1	0.104792361551726	0.0128469716162548	15.71907713327	6.05393317225325	0.00688890211199298	10.067986597497	4.44690614330557	5.38889287814146	50.5234095028853	74.7471966496485	17.6102095170843	0.831908723522856	192.350232871784	79.0537955994348	3.73838354150268	0.0923660477831523	105.49111513456	16.7273880950314	104.024981909081	3.28001905469643	206.704991597571	60.8073795721114	75.9031618504688	18.232734336709	1.76338823843903	23.451180173936	32.482126242743	60.3856877928344	0.436103131526907	5.04025512129304	0.900114612265485	1.34463671325721	2.62431170324228	65.5021756195467	8.34588858111394	0.0339964952932638	21.8032806192403	0.105462681240003	13.5073874779626	1.36115024898353	15.7653584617164	41.6353618069269	11.6508668511047	58.0728935282301	13.633035253351	58.7067337373057	132.649662154067	6.24731173724528	89.5556504249213
EA-465e0159e5	0.118143933965241	0.0340415525289977	46.2267361226738	9.15455547824929	0.0188734831867333	42.7011768316812	8.53436857848006	7.25926906386394	57.9198006143034	96.8016312725885	21.1227342694355	1.41032756470193	142.560487996787	63.1300556326824	9.23623892003354	0.0589393851541476	113.508521965577	12.3732139747484	86.596093778162	13.0342086224957	194.936523863007	176.718881276964	90.3111556573597	18.9972391303522	11.1562492014025	17.3202852995464	49.3951207752259	48.3332408184574	0.222535412407407	7.65471643259932	0.711697643044638	2.13628385284203	5.0894337151149	190.22754098953	3.84588582704957	0.149919971083356	38.5498161887426	0.219085474686964	28.5399858380867	1.56085360633595	19.8031352038447	80.8456305529144	9.04693696898069	113.692826018304	18.8820850467512	47.9079983979709	117.695393876727	21.991190655124	89.7937132973045
EA-0a5483d81c	0.0816767663397326	0.00563468403192933	7.97406006543671	2.16593990483326	0.00311085218502782	8.54736232636641	7.00931984967946	3.70419567083626	32.0150134826544	46.7305852480465	14.7817511506054	0.295391305457739	220.628276910409	72.8753298486999	2.57302619642757	0.032682471179319	33.852908121833	15.2188868712604	127.639736241542	2.42204702659613	72.786888206668	76.967166713227	43.4980467252208	18.2361837346581	2.72672323137727	21.2724082004692	13.5604839565196	9.86839424965505	0.114206166773578	1.62445767477629	0.916366293152642	1.23269505987218	2.84725036369564	25.491180716026	3.39481010341991	0.00951195658779914	13.0276164594503	0.0488842372195812	9.35380309573229	0.557284053364441	8.18664947477138	12.3370971186539	2.73594319929042	49.8260912482332	10.3443851725733	51.8592318243021	192.079736430211	5.52104316991954	43.8694598868521
EA-cafffa6867	0.290001077599613	0.0493617985673145	105.023770918041	22.1769712130074	0.0213202163928255	38.6666185070921	7.60053927361699	5.22365920947906	52.8334255134907	136.927395440973	23.2357911026222	2.02689307608302	184.712559258256	83.7984213252123	7.10578708861025	0.0442700853369401	142.385048321403	13.1518440272246	112.053088292638	17.5113260699186	214.189612352058	277.732743443678	120.441022695825	19.3733028672081	28.0848636061473	18.5846668118758	36.218265484762	66.4485333760264	0.25424498948525	4.05712040828553	0.755612718931218	3.10729114187072	7.7329127304632	335.653346066658	2.74070939540499	0.134185847900598	52.1751308780398	0.231172866528272	38.0717505871888	0.871597949276988	52.8013723086881	167.006367975071	6.28539674632568	160.029344906756	18.3575469841973	51.7761073182365	87.0130411497484	25.1180226052868	158.019632963197
EA-6ecb83e03d	0.0823642325118109	0.0294642128974097	25.2356291616957	5.55801480397918	0.0103970215705273	30.465328558829	0.740271341714984	2.69810932357964	29.3287096101974	88.6182357063081	17.2188555516016	2.16070670275452	334.82374926753	93.9203773065679	9.32008496954029	0.0820160235668927	112.545159176626	15.1716585666411	86.9290525605872	5.02845061286206	256.205106213188	151.652170556295	59.5928170276405	18.3564908328701	12.9247593562512	15.8039468825012	14.9709950386452	44.188331686943	0.154743338961697	3.49451387285289	0.916404684903736	3.40205593787866	5.29264022523292	326.328249823084	28.1094339414333	0.0396595121408842	24.6440223752092	0.104703031176834	9.58413452049766	0.372020340933554	10.0832202696548	37.1442342235431	9.97226853899238	51.3293383059628	10.1540892461023	60.5376138924851	141.236431952444	19.2780753151102	121.730536271199
EA-4227d50c29	0.297777045729147	0.15447935826235	175.139781792576	23.7795200639032	0.0602976483697385	35.1776174031471	12.8941317613939	10.2662548735785	92.8244730128952	242.362477442242	34.1002120664358	5.57212809526999	394.274756126953	241.613120779585	5.57047261927211	0.395164910935042	284.821789232555	23.5930311292026	108.289068754032	19.7915225117745	340.238364069633	332.343816091605	216.444122041276	23.4420611196641	80.5516352573549	30.5853656970826	69.0239134632184	99.1934483322654	0.474694069827528	6.11079853274405	1.05640069048211	6.96649695436208	15.0716880639588	471.783842277823	23.3040549598726	0.356390420841672	81.4319121809747	0.219451050335399	26.025985659077	2.86542387574338	33.3232897616494	157.753385057557	25.9549259777262	88.0733191968409	44.3118230013147	73.2000327107942	167.065821348984	24.6215907224741	238.112207056435
EA-59aa67b29e	0.152383718649532	0.0242266687795116	22.8637537360218	4.33383785126844	0.010642794219553	25.2326619190962	2.42563197510118	2.02822789713835	24.197143546534	60.54883546366	10.0041225105915	0.923714527200551	221.614577629502	56.1012811250564	10.3950876098335	0.0987320237842683	166.300738485241	12.2440978421186	65.7267003860531	2.45337783769091	242.458041571364	262.649247483523	43.3487470760091	18.4407639741658	23.5265568914404	12.0790182292939	22.517085888653	40.7695172407275	0.314205511895954	12.0113332030575	0.684233003715225	2.81501550333986	6.37686293095556	194.012567613593	36.9323765609478	0.0552565000043152	28.5322422100235	0.0923753207433183	6.68145589537194	0.605986892371106	15.2193909483745	34.1409428900094	9.30543119944075	55.8931731966497	6.4813330325162	27.8297992071067	156.460019542408	13.8369446726883	158.967759829476
EA-0a9bdfa898	0.0767971900323884	0.0109714341143262	15.6737947974088	4.98413094947287	0.00598570405103803	35.3240497765723	3.429771419578	4.01257409316126	28.5917053377196	58.7164041527716	12.4813967447949	1.34981819737879	205.734067105993	65.9293734066924	14.1073504598421	0.0695757635026919	69.0712009025951	11.7633729229589	103.899108868965	6.34454050078827	154.166600640468	108.418450595962	41.7744920116632	17.6740008425735	3.70620287153075	13.4435508431225	48.318804274152	33.7323091471942	0.286323734061832	11.1950139347899	0.821594437789427	3.2560795282345	2.7222340405554	80.1607460673338	11.6126704848178	0.0263797511767778	25.4159941111198	0.101926259182756	9.00626500972045	0.520207625049263	8.25512292767452	53.0838933412925	11.6551622061479	45.8826891000332	7.71429984635581	44.3799255970214	260.182426810667	19.3943132103819	66.8009325796743
EA-867398e460	0.048245400099245	0.00746797902862208	8.81856765269754	3.17979620092669	0.00484256826376145	24.5487509622122	9.21020522765031	4.30222375273334	22.244186900073	45.1123715234103	18.8040111718653	0.374854414229401	118.438997413962	35.786849333402	7.28306794274164	0.0130061635243869	37.8024625648784	8.42641831879083	75.1728782703048	4.65404098816988	22.8723261510834	68.6222446052941	37.9068222803511	18.173376312885	1.35167997383443	15.0588247245591	15.1457193644024	21.8766544843346	0.123979127550295	3.28169742918417	0.628686022135935	0.510289188325005	2.39237633403906	25.359270041193	0.721188777723954	0.0251089856281036	20.6625790667589	0.0898938565561631	8.54116041879268	1.33891704930796	6.91192704483749	21.1002902132982	4.21919004345542	79.2709100634744	15.7099407880267	44.8385804927463	52.8581322914646	10.1138148414381	43.0129939365427
EA-0f0fda909f	0.247256754064135	0.0175225549475416	61.2012973940512	13.153675946041	0.00452441775096198	7.19587443241439	17.4985055463659	6.44561971463374	92.6320119683805	213.854674114291	27.0061302291074	0.996012740534933	362.127740019243	103.523433182351	2.37147604570861	0.134448224949192	76.9820020612763	18.7654794604243	148.108273595236	5.77996231676831	443.604544362454	162.910597275562	139.688882832433	20.2349573618032	17.8388387091041	27.0782142046215	47.2761344741986	55.8284178974837	0.467129632071822	2.60804818072578	1.34302510842425	1.83267136943796	6.53966626877503	168.958631942404	4.94843862833487	0.0167437158769259	52.7889823573049	0.215363595765324	18.3446437266526	0.671372803822819	32.5992319470808	101.69928340889	6.40669154007345	69.5916978298452	21.870053481818	92.2190748642177	1076.71499597842	3.11285245821321	267.079933422378
EA-4b20637c67	0.13020559237277	0.0296206977692528	34.4994306208902	3.05760211162309	0.0103894711089995	25.1362289220428	5.22002098937746	4.99083757018896	28.2622088425953	64.0304954524187	20.6875618708416	1.62538471061247	160.60874568536	60.5119814914098	4.74930673338604	0.0695619683570154	81.49972794953	13.6434866477393	73.4013235101251	8.85394609281261	40.263926330703	131.187960700503	42.7097257769365	20.0743819462743	11.4077823121487	19.8696314632921	10.0363107523874	29.0952543437295	0.138983800551642	2.60013056519905	0.739930850212152	1.68489139116878	6.04782200317087	53.5973988095158	12.6556037856984	0.0789166953632888	25.7103645749318	0.0950768057842524	11.5187119204419	3.02640579590916	19.9840074672763	25.6457914425734	8.46457992247524	66.0448606507408	22.6770694373278	29.9476399103172	82.4790031020852	8.48730536016302	62.9185435241841
EA-0be42d8a8e	0.153399823288429	0.0177089701569625	29.8831132029048	9.14978763458268	0.00820626020402922	9.49856897162382	9.31994478705782	3.65997942846878	41.1609267985822	98.4532241777939	27.365200413711	1.06201840492607	207.975685360827	87.5742380592514	2.83259811545421	0.0615654772327837	80.4255676511058	14.7856202024406	92.4038868018404	5.31221209104976	110.177892197028	83.251975583869	54.3656253197594	20.490367183819	5.95184097698339	18.8117917138503	18.278934055844	60.0842930420424	0.239190940638909	3.32530384771161	0.975973043160501	2.25223621084323	2.90086918633711	193.272704566538	12.9788361803685	0.0309940996571299	23.591888347115	0.165346375068692	9.77276814823848	0.366999611147143	22.0274808967578	45.7346505855581	9.81383280593514	57.0077716551756	19.4740986496403	83.6531166765922	188.161920628944	4.95148032647595	93.5441266988383
EA-07354b32b5	0.0447770642938072	0.00999976950334662	7.58232502520031	2.51024732859038	0.00708982295040161	31.4028063765878	7.1820116403468	3.79774298148364	11.8794554915807	33.5703664112156	17.1809168389402	0.353943448746769	128.728336740151	45.2962051522591	10.1592714046119	0.0173022162186788	29.7517838314697	8.86544505742812	79.9015994557547	4.71251558204701	8.53096265182784	72.3041942331383	28.2198790797066	18.999527046708	2.91726130935356	15.2620349109999	11.26941857519	15.8466536102796	0.101199445438961	2.77892289279149	0.63412280998885	0.662556225856294	2.74483605210337	31.4627393784825	1.04890787953139	0.0302516198725281	18.7287407135708	0.0802347223001191	6.76826157895555	1.19595346857408	7.49431928705065	17.0996481407701	4.09696545466428	71.3625086744074	15.5719246674451	46.0621648060273	26.0389264815213	16.5708179502172	30.6004417879212
EA-4e0f4395a5	0.168410236029432	0.0789401430713434	54.2325385608727	31.8708341587031	0.0210872485594719	35.6252350868176	10.356228097824	5.59821287152945	74.9266311727089	195.771633588397	37.35501270063	1.64600485917287	212.283358844818	70.5247472814908	9.67730170439385	0.113247015395491	179.618448228566	16.0075642548363	97.8281071597747	16.4107566254458	377.938314090545	183.55461172001	140.625544344392	21.1230465986306	15.2397672772599	23.6187033896758	29.3942698188939	71.2065341562904	0.203868569547037	5.09973846537714	0.743113815549295	3.05956879956407	4.45842834637757	300.886483714541	13.9194441759484	0.21543065595018	38.8866306988065	0.158478953932361	31.496984896731	2.75403906796175	32.9109748721338	98.3805965500241	8.94237450936167	154.933869413357	35.5711393224222	47.7426044687816	116.338609114117	16.516076247211	211.205872214409
EA-6afb90dced	0.0369400182193067	0.0169307692354662	11.1633214040954	4.30561626880175	0.00647084696880568	11.7001040481286	9.50301955887348	4.74323911674894	36.5464299754096	56.2650600869157	30.0459662722298	0.487257111197716	239.344748689735	97.643678129925	4.78070763030616	0.0610971143874981	102.651357479234	15.7300559423853	113.976843582863	4.71075389045708	76.5705005917024	66.7964526201431	83.8200962056945	20.4553587068445	8.39968732590903	23.0677190691591	21.2014913260588	51.870889679135	0.258312903905625	2.76283258228859	0.806456318958608	1.5188078249825	2.2213568495546	42.1701688571429	3.65087017808111	0.051821313054623	17.9946114788418	0.0781991737006295	11.8600456372641	2.15066779400411	7.21243904758181	26.6545412225704	6.24793196206456	37.0727027004943	27.1939199003612	46.6027245426819	37.1394465167112	6.11902256833323	78.9208835658785
EA-54a1c951c1	0.116711030382462	0.0178147525899727	19.457850805843	5.99409817657543	0.00728765921376115	9.98566966577642	12.9679452433462	4.7186420805963	55.0613375008859	68.9269680695766	25.1431201495257	1.01570082624681	174.223838654088	62.8170446662633	3.57287300552639	0.040228666313695	80.4677634660077	13.0385247604235	98.6662989320221	6.93024513469926	162.817911135915	107.273756382361	62.8563511205274	18.847214361483	3.44865823903983	20.9532680044673	26.0295822485004	47.7987558302582	0.296210148871037	4.69028836601044	0.914182359141013	1.42655846335773	2.64380511672356	145.00157621617	2.49562024012747	0.0449320235147278	30.5150530119576	0.117870275527659	16.8729473047558	1.0960480671231	16.0608299278067	51.6941466120876	6.53863512714249	76.0865924529357	21.6316826558876	67.1698129524847	202.811603247933	6.45581108767047	105.292170208667
EA-d4969df236	0.120866629870649	0.07097811735552	48.5612813284067	17.6213363711749	0.0160451435234231	38.2710452981624	35.3006581061687	6.21262359866262	80.2777747095608	119.344946901547	34.2669258340283	3.41194308594057	242.833041730482	124.023851431606	8.05455108668292	0.14359979183096	193.643318273903	17.1350329892899	111.225541002514	29.5157823861437	220.15978542447	203.174907889945	165.515258796805	23.1906195207799	30.0210891741228	21.9124118143776	45.1914848805127	72.7041155159335	0.264355667334418	6.78374816851679	0.962706248311931	4.07309569527457	11.6666118679859	218.743017556312	23.1627034238183	0.0917828142137157	36.4710348696819	0.210628646204414	36.0579264694975	1.55800207655793	21.6457597930836	66.9990462410752	13.6286731678745	127.207364612717	30.6125366113404	59.3599358460778	88.8816336329802	26.0666033786672	107.41304170673
EA-6a05900be3	0.0763616144543302	0.0275439757197937	31.1026409716197	2.34406578190586	0.0179368904340368	26.4188957008118	7.65418074148491	4.96758265088638	27.111421082061	35.4936124846302	17.6813424437196	1.44418620067868	143.759199670134	73.4318107438285	3.19758663097679	0.0313512692032621	62.3604385069821	13.2118671594005	65.0725558519438	9.44615837698014	37.917710758718	73.25341626182	45.5949524756279	18.3309011534475	4.83854749819883	19.2709266511886	11.7866913202468	34.8306145072607	0.221250643203183	2.99757227798729	0.730553988229733	1.70123326434743	4.29314827332446	145.062249991573	2.69395609338778	0.0965844584266363	25.8097969688919	0.11076956760618	9.58059011863311	2.42112571757301	9.48532613571273	28.8555635879733	10.0202024971625	66.9085309209823	18.0156628659346	31.8328938223802	53.9762518936303	15.0338613068973	33.3203750092565
EA-94f6872f22	0.127540011293695	0.0447339443717868	17.1989619383788	6.77872691985038	0.0128811230210714	44.0148804258804	3.16765269166446	2.56972369427711	36.1104190397393	87.0244005944083	16.9963686642721	3.4307288045462	293.817007589128	92.2147228751436	17.7478649856127	0.160277041095301	253.056710754953	15.0530743426081	86.8586103393101	6.16238236304145	397.156294968096	255.826199436293	137.645690169035	20.6881750780786	17.37809772544	14.2621725704278	53.2753672289764	51.3901623989466	0.325213549965443	14.939637468529	0.803662712733173	3.63596951134156	3.94142051165898	245.770290167282	61.7095268028045	0.0979161420012119	34.5044136696115	0.182634919655404	11.7321709818503	0.296328965817143	15.092332418626	58.6354248988385	12.675172556883	66.8476189050458	12.5689986792323	59.928592559229	179.903302506359	17.3599331080172	136.61546578694
EA-b8b4fc3371	0.0644008729121889	0.019105940654095	23.5639759039749	2.82074304351875	0.00873161695416172	21.6672678524582	4.27179384722969	5.25555212329969	50.3772525722899	74.8647468184146	28.84419843586	0.949908198516558	162.8292245102	75.080115159753	6.09521534855296	0.041704954374015	104.99725449239	13.9164493760249	88.9392887118775	9.11191676405051	29.7692265760614	114.196380915341	62.2055428154324	20.8645924917981	4.55849857572784	20.5935786726398	18.6807172212682	36.3603105940678	0.128433767024277	3.15434375742805	0.821333219629744	0.822508431729696	4.14817744032346	41.3035346655338	8.10929790776782	0.0700096633644378	20.2206037004896	0.0719514119145271	12.6517234262161	2.14386020694676	10.9971383068237	20.6343480330323	4.93882776174338	86.5781047558625	29.348261963974	45.9896828718344	119.878817201752	11.1144826225706	58.0951368903642
EA-43a4700311	0.0644560851673025	0.00712756582014122	6.7180032427159	1.31720117545498	0.00262137200750172	10.082446006629	12.0374447152054	2.62945503670676	31.4095716498907	66.3309570444629	23.6141932333465	0.62984785506375	290.532478439272	74.9743429820016	2.80643531495611	0.0702711347301945	121.304844833833	16.5865906721862	128.210947100424	2.64178571983109	190.06679539905	47.4096872948251	31.2447508152443	19.0570307833082	2.78726415790517	20.3612662948599	21.6264869887638	30.512577895786	0.156207588338304	5.07873859656142	0.929686957737622	2.07415603414597	2.23350243057125	36.3951056412744	4.8799601488937	0.0145060671371303	19.4670323442138	0.0665870529396537	7.64155889533151	0.553154837339378	9.1931635067549	46.3238556751853	10.2587870388955	43.2330768677367	14.3284752543031	58.993528176461	168.45703855787	6.66241663367023	106.578598978748
EA-c565e3ec9c	0.0204153127342864	0.00788910344690219	3.81587866469361	1.04084672548418	0.00529245563535486	20.8053564081574	2.57504537010839	2.06906817501685	14.3648614329384	21.2015707531861	16.8701139317054	0.606530317382452	116.884952502801	50.5231184817617	6.66580873932402	0.0199747852601425	48.1737742865728	9.94764235264919	62.0305625807335	3.05297697016696	8.89426109896196	71.3773472153067	23.2407392117577	18.327911643782	1.24698791211789	14.5325003474631	11.6871696202731	15.2598443963886	0.118620115791929	3.4678746464307	0.688771963193256	1.13113859491589	1.83883963574802	62.0086464004273	2.96273446994962	0.0282078292396713	16.3835660485508	0.0735134232293665	6.08103989354633	0.799978251550698	2.52520875090369	11.2434709239642	4.98332155260847	54.4419678906266	14.3776180026712	40.9888033474325	31.4499891134953	8.2288627370546	24.7573994109043
EA-3f2e9c67b4	0.192755578243402	0.0147695223365233	20.7426447810305	10.9875745056524	0.00464879117765895	11.2434574574788	6.55918074805126	4.77905398396368	44.2961165794037	75.9456793374049	22.1859675900254	0.793519506868097	224.971594148372	66.7878506906792	5.02843544745651	0.0377608465142448	72.4833816926595	13.1894521048207	104.471593404218	6.1157830906397	270.046712568529	179.361812323213	82.6541280320316	18.6196341713592	7.70815547472839	19.3334566160457	17.9967996523506	67.6822466151047	0.227903773146529	4.03124373291818	0.893685571787968	2.47516472888971	4.29995367554021	174.80283758015	3.36895343401286	0.0184824862774824	42.4901717155813	0.0931921027605035	16.3833635379946	0.5295708474584	25.5673299566864	79.0139079561837	7.67773286169155	101.510302413203	15.3336210844415	61.7127366295866	449.277526589131	7.5828498633468	163.742528927928
EA-15ec48b0b6	0.141464736638169	0.0107361271075123	27.6844973508124	6.30955251626429	0.00386238605696154	9.95185548172111	12.7475482933083	6.18653957379897	34.1499850609333	93.7008503805518	27.3349961528164	0.427901156189768	223.642501952059	65.8117242437995	3.50675940521233	0.0600463167536485	74.1431696392231	14.579236169013	113.429753204328	3.41567822795551	172.122504879473	86.5000180490675	62.7376818865289	20.1698073153289	2.925868663681	22.9865795030218	15.1279217680093	34.2728698943238	0.126802434273286	2.62593915494867	0.885671276731773	1.91195359354809	3.14245092869157	35.5115110685024	3.85515874584329	0.024251300080233	24.5570864817088	0.0731835307987329	11.3182968304897	1.11334659688206	17.8675110410431	47.0906075071773	8.33488811824809	53.7129736431237	22.4682403917838	56.2456728025465	424.638655763463	6.052276158808	108.172021466058
EA-f0b701f2f7	0.274276122968481	0.0121944122987564	21.9517642737715	13.1888774865154	0.00640874236794376	11.5196646692997	24.2765504043558	7.05555619296149	56.6174055359592	133.508609937469	34.0091850918707	0.609885249931738	160.499968206745	53.6916252325109	8.37955996405085	0.0707132205589886	146.243354131859	12.5402271384362	118.376747120401	5.43618437847161	231.922496037707	130.894018152149	100.555703743304	20.2157585722325	6.50914669515886	19.5311363269899	44.9705942223553	67.0555445637895	0.286695384172517	6.57295687298853	0.817283353546901	1.11034543023192	2.53740281818899	146.505220244107	2.37986639891041	0.0306433632029492	40.5046472443826	0.207380016038653	24.1525836193783	1.27900069958311	41.0249249636459	96.6592835576785	9.26109992622172	130.008119015373	23.1363819121999	63.0838199384224	175.835142699372	7.67633604094586	145.47285899668
EA-57bf9583e5	0.0202861038168188	0.00362166307918031	3.59112798190307	0.411873321506066	0.00337009119693902	13.2112036908583	0.42584013886863	1.51445944358068	8.83456274662023	12.1389235035509	11.1487557655164	0.677964045671394	166.842141217098	101.910080434625	2.20431290843024	0.0217904904804495	38.9649501530827	14.2624254884012	70.3471770291153	2.10969535338478	5.91361310825349	65.6462001486357	10.9750532313979	16.8844025660562	0.77024469812863	16.1694039791614	5.77951016143635	8.68470143144217	0.130161188843288	1.97288223003153	0.795346702432897	1.63059536864201	2.31162750685909	39.2434513124477	4.49881608994222	0.00810138027400904	9.52532341061549	0.0536533555430984	3.19865926161455	0.576841375329859	1.91347428089664	10.0000554945288	3.80633102819382	28.44031952048	5.43121496806437	41.2543652030682	34.2585064312097	8.13213081756264	14.2599506503456
EA-0eebb976e7	0.0420530702944522	0.0193045675279897	9.34670892100193	3.83476624781427	0.00843382959637002	27.7399155759343	4.80139428430549	3.62526082732787	22.1981112163762	48.0320732702931	21.0994088714137	0.515494290190734	151.240462090666	62.8607109771919	7.13274429548612	0.0349969644959674	74.5020463042348	12.895074133479	78.5878430754108	4.88061076680833	51.2155332278309	88.5012351944346	45.413900289985	17.8740893205777	3.98648060363897	19.8972416417549	14.6234119033298	43.2922648895831	0.175182101286168	4.15955892707157	0.682448944563227	2.32924553488653	4.17449187208399	64.5794489720296	5.45139681028865	0.0447833534771955	18.49383669527	0.109197534183222	12.417696719682	2.49609506915493	6.03769311717219	29.5582724463257	10.3653379334621	77.1704534622817	19.5454513916607	35.8485418912081	47.053973130738	10.7877744816995	36.6728839461283
EA-8b682741ca	0.0360135292667473	0.0393608599412413	14.5044199654458	2.00454171203165	0.0230354009305573	26.0844435305994	2.19344334691815	2.33358692622908	19.0701737962222	34.2369212233582	20.7076113655084	1.69344161348514	157.611547521717	121.652599868399	5.22146099470949	0.0399297740036419	61.3364610980165	14.8889919918281	61.509498595689	7.42144234633793	10.6893033830795	101.322061221168	24.5142604633337	19.620528098736	4.78949680207227	18.3727886394268	9.31554492416671	25.9626975242079	0.106920968979129	2.67638030583853	0.851840218541149	1.02631196883357	4.29793649856913	161.431045531786	11.0180645700664	0.0753700823260049	11.6906179191592	0.0739624476891673	9.42873010247687	1.47207852549435	5.60825798204225	26.0373631902255	11.3651755372205	53.5269325027004	15.5430121390205	54.3159371594728	22.3677026445456	17.2082124521456	15.5787011557912
EA-a5673d3d6d	0.442821213738788	0.0327842890628162	31.4509854841146	16.7294268666401	0.0126753129921141	11.4400488899532	6.679540100398	5.56420172937084	59.063529404089	150.5391310774	22.165775791726	0.912509341508102	287.282137715145	96.6775353863118	3.96895296982923	0.0773721573357773	104.248616026514	16.1645254480892	126.230169094019	6.73845839921197	455.964300291151	125.912584211173	105.198776975044	19.7220648621905	9.19829033056693	23.609583298666	27.6940234477137	74.5485068942074	0.279152473236909	4.1290629093517	1.0111648436753	1.27796328221004	3.42118031629371	276.681856259568	7.24621991525333	0.0514974394321213	37.1160983137847	0.119226153705124	14.9124332081952	0.617332079722973	51.3453636242297	69.0814773694233	8.17295334192257	77.8818512789094	17.9722428029584	69.443904481336	397.152103471026	6.17239226727831	141.525262785207
EA-a395dd1934	0.30719034755448	0.236525871130917	149.722366132185	15.5106344474692	0.047354117205136	26.9874506397656	9.89491310711386	7.96323647136031	131.961881737843	144.090577010144	25.4109433456519	4.45985796389393	333.272558751283	143.079546955509	3.88281058864538	0.339567584753548	219.970238599079	24.3362752594215	111.095938002596	52.8731659091106	661.956195029113	311.264776999428	109.357996473397	21.0592682984997	46.3307534149443	26.8021810547739	45.9804112061362	102.882713568599	0.943140153823639	8.93562544477299	1.15708542408109	4.99091401970245	15.8358633658386	428.343627200458	20.6467309164518	0.335003389701758	41.6709332068781	0.215254952302403	37.1978519030629	3.20992444731317	56.9537471347732	94.8784943382118	28.9450997749763	91.4908522843776	28.1522115156625	29.5649601729093	262.778309201842	18.9083762929282	103.117534229583
EA-d22ebe7c7f	0.0403305835758986	0.00843092114721879	9.20068196924091	2.68017964557196	0.00538624343145266	22.7053465428413	3.86117350786602	3.60524000859129	28.0280634466131	44.9339183232694	18.6687965215284	0.825462258483035	168.497686026386	68.4063307674368	5.00392586999352	0.0187197325416078	48.8687882078865	12.1611158829576	88.1310736807913	4.51940841293317	56.1259997976011	62.7124606134431	26.7681910726436	18.3746613596766	2.91427184181299	18.6262063151301	12.7512451031162	29.6294188161552	0.11579291496938	1.99594554237145	0.773277382402966	1.97683599048892	2.65644251173226	61.7354924538442	1.16209748908146	0.0236767183410595	21.2128185000296	0.0594085875809892	9.91245947661922	0.992117434917182	5.41551193397406	29.1484704608526	6.34276267779305	59.9876113343434	11.2036561664127	59.2856150378989	80.5486515593871	14.8180746753354	53.1933931774431
EA-98c2ccc42c	0.113202447188049	0.0317987791379901	51.6652840462456	6.31782673549865	0.0119669013723702	32.9752867674947	13.9387749443185	3.71105870733237	43.3812701917097	121.985713668644	25.7312841389469	0.452682438893039	185.815908545533	79.2402994722141	7.05577653004711	0.0385287355050123	136.034182326147	13.9355685681719	107.728838833797	6.82024062270351	225.755801448042	109.363843560034	113.914507836762	19.8432062668268	9.89141588099271	22.6444584726086	25.4493605803377	36.9390528279262	0.234015102184236	4.68991755264067	0.740059416538893	1.90675072427788	3.91448475106927	96.0126536077184	1.74086917401133	0.0514667962806653	27.8292876922401	0.178069987487819	21.6249916549293	2.41130891795436	19.3743459961271	58.2771819997925	9.25897735570492	91.1200438700791	24.2893123778374	53.69976691435	81.4882439898385	16.8059962781238	130.231148322305
EA-699c86eb81	0.0488061892590796	0.00808268661976017	6.98195368893103	1.82228321418645	0.00544961004625398	8.42859862916419	3.03128612385606	3.04105482029299	19.5485196466885	32.0824503204685	17.7627517272142	0.416987779006092	133.252967870033	51.4102305744454	2.49640615900035	0.0302645980195317	43.0079060778397	11.7410390533539	85.2083610865617	2.94423433211996	52.1986352826333	57.576750608734	27.7167317261182	17.902306420963	0.754720152921671	17.4816727638215	10.9613268230272	15.2743839414647	0.109632515933405	2.37516644521149	0.784705151505299	1.03106843234641	2.45736028313883	44.026254246962	3.35967191075417	0.0234744848151891	13.5286969596633	0.0455199185022119	7.26935387578322	1.35082552192312	6.42375670798193	16.7795897798132	4.79426903468694	45.4737508096265	12.2638881842797	37.7664785219456	77.5130137761759	4.89889402473059	35.4302943119673
EA-fc2b70f21c	0.318275415266337	0.0554292443499115	84.1981113927111	34.0858658356936	0.0189563920131848	49.1801624613069	25.4316565117225	11.462191956033	90.9892787301889	118.447184386726	28.1254216819612	3.75246708517261	262.497257460343	96.6463620786611	12.2250613781225	0.047490918023136	150.452245141766	13.8648600382041	107.395249195626	33.3970506636582	295.070451312978	237.41196008368	94.053343471921	20.3860383552782	18.9915027566034	19.6293040660567	54.4103667521987	145.068727394095	0.383457231998612	7.26852668013323	0.799570291214043	4.46425114656515	8.65938447528905	612.617515080864	6.03152760747418	0.114809193679245	54.9323966936588	0.263693595554524	30.3787975358572	0.682596457378812	33.9697310658114	159.409429821264	10.1915029832047	151.758279849053	19.8198835742128	64.5493388878627	193.73186924087	24.2155613343817	183.923473064358
EA-2b309823f7	0.188974501785395	0.0696451944996276	38.3183678589201	20.8380109663627	0.0193043883217716	49.3775643272858	14.8807979773075	7.82352518485209	60.5733571756384	100.067560420106	22.1929783850854	1.4135352448446	245.905195671808	88.2999449094292	8.82539928162075	0.0425732142194931	163.544654500805	13.3321647449949	97.2027334445176	14.4742622437433	163.47581425574	171.556180359666	95.9640312851635	19.0991035924373	11.6526673825978	18.5953038541594	36.7391430462249	124.034975246985	0.4389491901195	6.10879658553954	0.729114399030359	3.12360522607585	4.81301204756218	279.337335489681	6.28551544100234	0.0924795989308001	45.4606033605298	0.156626041560361	27.3725641134793	1.01266440636954	30.1291052995938	145.06242875805	15.1750985930779	156.661972910545	15.2228991626118	44.7744280395873	129.470598671244	25.2350936885197	121.822564031737
EA-e4596332ac	0.0909047838192848	0.0287596014262363	25.2732532221339	7.14504015163665	0.00966954783207027	59.5435806185093	20.7943931003473	4.80112824418336	50.9518773798508	151.641999602807	23.9292877829958	0.431081524447954	211.932529351504	69.7402419302144	19.1056228562081	0.0387417815327503	113.236843827003	13.1926348300264	123.93022495537	6.93746270957375	627.085361484105	180.556373124952	90.6970277298052	20.5042943553678	14.7231441932612	20.5330964652748	29.6238321674769	62.2598779851644	0.193850408527134	4.5592638698966	0.722934492526977	1.09156323178982	5.12666546162468	92.1110772581381	1.71143483897975	0.0507368314154378	18.2395095570609	0.0695758447533023	20.1477246610408	1.68609668885314	25.7644942889513	85.1912764961574	7.82854871669592	108.543107181438	21.9798464166006	49.1535902197155	84.5177857497493	32.6244713198482	186.508509779561
EA-217d735251	0.076557934621012	0.0358220045453606	31.4227291462693	10.0132672719484	0.0133757875312362	23.2945372232808	4.41576215945565	4.02145560896461	44.216713193096	87.8388191122246	15.826254739541	1.02902878413897	187.795658287319	66.9816414112649	2.40288043889446	0.0319547982471704	64.7522940237143	13.7708220743054	81.0920382366582	10.9300000541009	122.686258215596	104.155659033797	60.1307536720333	17.677674035935	7.15193899567903	19.8940842093763	9.87236998719155	34.2983233221101	0.147909606798459	2.41990679783025	0.70167416074816	1.64678207681952	4.80546725875462	170.113302352037	2.66740144399441	0.0918119765441802	22.397528023097	0.0692308300283412	15.6807598620701	3.41219521161788	10.8024007777042	46.9403087651503	11.3502368007656	82.3862083279318	14.851805061673	26.0599323823971	46.0955918829144	15.4478937412296	65.4916202658234
EA-0da6ae6c2d	0.0734215455766585	0.00412740605143516	10.414166584958	1.73421598817966	0.00281431039677483	7.45096648845849	2.83068230789881	3.14044548871834	21.4283284593047	48.0944312860838	18.1365975090366	0.356488467627756	222.633941789549	84.9628165203074	1.7740795896973	0.0281013513565821	49.7834079703962	14.1368476947182	114.320277107819	2.37202679563669	85.9918954052649	70.4365941603772	34.2153331137894	18.090533102874	1.34257480143605	18.3759520751567	7.10812529467033	19.9922596064056	0.0721729655601867	1.30272450703202	0.818278144205873	1.22267390697567	3.1907918086736	39.0113370594803	3.02226908733421	0.0074637016709878	13.2154959583147	0.031120294857251	7.62863303875015	0.518819185785329	11.0387575930905	24.7777942985255	7.98582237133118	50.1271194524485	5.99402119292832	45.8437897221079	169.039788493675	6.26840958896292	47.6806358099509
EA-1edbd1e6b1	0.116392991883056	0.052137988458673	43.1782340679997	6.60591879585037	0.0241305872833962	35.6231419029262	11.4321761729717	5.56687429908136	93.6163248378169	112.229797751916	27.011904514046	2.29290740260654	172.936977706636	71.3341634900308	6.6131279231162	0.0662956184800939	190.48992575027	13.0232206021152	71.8988990537415	14.7724414497088	117.002619910813	287.375141483024	130.241711858525	21.2570959016707	20.8000492708308	17.9701388342918	33.9888341621893	60.9004287788832	0.272579025401117	7.3499976979797	0.825066538665954	2.25312108412977	7.20433582582504	262.443703671469	17.5380058800199	0.307209667888859	45.9317784556025	0.224419578756965	31.641630694735	1.33772618283698	14.9565016912845	72.6035899798844	8.68977867635229	125.64211014971	23.3382242540164	71.2535822418035	224.234957394034	13.9480420555712	107.222203714143
EA-c4dd048b35	0.110197634840911	0.0210084920237416	25.9839939178724	3.09526862637101	0.00719110691592525	30.2453052885052	1.01950167466327	2.26710062120127	18.5101292705216	45.3937287132116	9.06229328152392	0.667551569084591	254.106018821275	66.8284653197931	10.2138260758223	0.040411329840407	91.1777699336467	11.4020290840998	85.710409010259	3.21040774959092	157.810583612448	152.770186628375	35.9343100117652	16.8593953468831	2.94255964552024	11.1423788603624	15.8995872303687	38.2879342798679	0.205595655364615	4.55785375086822	0.733851808962651	3.93985591538491	4.62588940060242	138.153952435196	11.1907115587511	0.0282661584013825	20.7454330283009	0.0670037902179801	5.69624933848506	0.344195574135494	12.968902455798	20.3192507372379	4.7862370717781	57.862737953719	3.25552707440102	29.2496764153952	222.503737190006	18.0692684486519	83.2315187029214
EA-b40e660b2c	0.0582397127740848	0.0227764357171004	17.8805973028959	4.65794450795648	0.00929438811472524	26.4458363413781	3.70093401493652	3.41714551578238	36.9787266190843	51.4220454491523	16.7320663612271	0.898470476546473	159.483824140224	47.7661365635079	7.02960364367536	0.0298091507519138	76.2642490159736	10.878574397375	62.5941212899037	6.06906598813424	59.8790071478516	109.078437752086	34.709095394395	17.3138039719292	8.8860114239837	16.5553254513354	12.8708764823973	48.6954698126193	0.223913758488936	3.92071792411774	0.770753987880022	1.7973636920933	3.5348802560488	102.616874954572	5.69202373181243	0.0661140941993384	17.8864075242423	0.14172876686191	14.9314251105347	1.89747048895657	7.64825834025057	25.7805006889539	7.35250569900337	68.8984622515302	14.2006631679318	37.0298078779931	57.2047193096704	12.6742434398945	49.1210122985665
EA-6542c831e7	0.126578177832955	0.0365210682726847	18.1483599113725	20.351421533278	0.010209471933701	17.2698698731707	6.89307804043765	5.78533391335094	48.4451019532426	86.4139366979111	23.8793953439526	1.63272096855907	297.72065722076	91.2260259288613	3.7273616402988	0.0626923187025656	110.335661399521	14.7317922160492	96.6553142889947	6.76801583061425	513.898656103146	108.017255466873	47.9330504453576	19.875664370715	11.6206324107679	23.885645489694	20.0844539001051	116.004473061408	0.29002697461817	6.22860815693145	1.04348823255623	2.99106569431372	4.57879628551052	232.607547433002	9.17258088114626	0.0451784784906858	40.1861419087134	0.0829163463813757	18.7020981647487	0.754880186406773	12.2954070752654	78.2704185443347	19.520179913042	78.490035216506	23.7526473157161	80.7872424932651	184.835314540019	9.41350787323085	120.298090784052
EA-3f925064db	0.0394819313122354	0.023970377788428	17.7510609293871	3.15606737979363	0.0156855150038381	33.2602029738122	4.72460458684816	3.00341747612531	31.4156887677494	54.4100128142409	18.0874071926273	0.664569436505145	114.921584330358	55.1147396193032	5.59469618202781	0.035526038009457	79.4762693496607	11.340372032113	68.3763036127604	5.44626994084635	62.7168764890718	86.9259654696905	54.6020970065715	18.9555775927924	4.83139647977453	16.8161730833462	15.0782101508468	27.9503920499038	0.144641866303303	4.1006531893949	0.648413330718315	1.22853804273349	3.10108753606965	91.0139650921389	2.49705506687664	0.102666607270741	18.5380176735806	0.131626658749094	16.5065072590987	1.98120601032864	6.25329853641658	29.5925387059708	8.57786547912838	88.0059589163816	15.5921702012391	42.8157064094713	30.8471835695613	13.8458857863453	43.864452317313
EA-40a10eb8b8	0.0199786709277881	0.00617296821708923	6.8082303794278	0.997889536293907	0.0068245725950052	29.2484823231954	2.19227293222243	2.59105597384504	11.019286557992	18.6942888222988	14.3874201292432	0.357063699934976	155.847627962232	68.1049532182267	7.51715591843335	0.00937030192945157	18.9177501109112	10.0767180776783	74.5330107231623	2.82893762974601	8.16884935673124	56.2758531107382	10.8700557411188	18.036671455476	0.98749669786815	16.1024736051389	7.97726462742607	10.5315366910991	0.0589259449333286	1.74464238077519	0.711095550595584	0.52318076821852	2.2000716962816	33.3592380126305	0.50999707183269	0.0269535097280717	11.273835368026	0.0499581231830323	7.3953729146541	0.939580470990439	2.49266336634292	17.6851796449978	4.46516691246861	46.1061030453056	8.08568070463278	56.5239873284572	21.8265575294596	20.2489194492712	16.239986744372
EA-11ba06a132	0.0167034112077067	0.00479858702787124	8.3717102480599	0.458267481787404	0.0045080290887823	47.0778974776276	8.238511475122	4.1050594820999	20.8462182980929	68.0067264642114	20.7652101675929	0.182565094865901	190.764387151727	88.7451723899065	16.0635244327938	0.0261849496075155	60.6990411588088	12.4086988923882	156.993407263607	2.06266817399768	170.193080811465	125.854931401004	56.5766526970334	22.3902865522478	2.55290473734022	15.5475349631052	38.6174177248179	13.786711330647	0.103498641035451	4.44450173917393	0.705079189467249	0.71041193899051	3.82556935094431	22.782113932077	1.85874918993166	0.0189530814019874	18.7181187083803	0.0481763415045134	8.69993943065579	0.545908782171731	4.10907598842873	20.5726398836754	5.72480840652083	54.9045896497755	11.7608817425336	82.5660252413224	89.9820756109389	19.2544872150338	64.4938598484977
EA-221a117856	0.0828545625311293	0.0732271628790613	85.9133307698498	5.80714438429924	0.0269769372028614	42.1876670336281	6.83323156430315	4.53768788990361	69.2955682412955	160.010902027175	19.5106962927364	4.16027450102593	246.828986080051	125.876942957157	7.0653084435461	0.152757318594648	89.1874684328774	17.6949700196725	89.4368053228733	19.2957920487101	51.501141303579	173.968606484485	97.5175107070763	21.9803002872319	19.616521589087	21.6263885966285	31.3958498389107	21.573674867399	0.187949994463652	3.75515638227303	1.06349166099688	0.536411542144668	5.72943741002413	167.745926527764	16.4561316889155	0.161992522402355	24.6365181132206	0.240443523462394	17.336234731054	2.18512721027357	15.1322290135329	24.5804368077245	22.6183980177114	131.60397350154	21.6568856808324	36.413119591608	179.791230534638	18.2390506234868	84.1688801276812
EA-3ad49038f2	0.169619458066287	0.0174090372234459	19.4794107923153	6.76478586604672	0.00549400312796372	12.387330861938	8.08375389956032	5.16526836527737	41.2891062716413	66.7699863927221	29.8704525978791	0.768521071515236	234.271555327015	73.4679025898361	2.72818549293562	0.0208365069710844	47.6119985002064	13.4480851201747	123.381674575804	5.26797630803395	100.194995151452	83.8568289606089	47.2834583126771	20.4930445912232	2.23639342740341	22.1001070702229	31.7206259266104	50.3881669910186	0.19722007098808	3.19952596338637	0.944989366568388	1.70245959282072	2.42958891866059	128.127007672193	1.09093965350905	0.0251717237236458	28.3384818728519	0.118089991410041	12.9966757419886	0.600794044578185	19.0207485831663	48.5210260758514	5.38269185216985	51.5283669086607	24.6386733613893	91.8941657951006	174.503775730961	6.81257797802332	93.682571963817
EA-e124954ab9	0.334238484616431	0.159194307196826	86.3207563200319	20.133169667136	0.0390182116349222	24.9966575579487	4.4398508890309	6.90437973826283	65.2953628844418	171.786485929339	13.6370842670684	1.82812335495036	246.902472556385	80.6143831382367	4.49904826805238	0.15371808488407	161.559978273946	16.1773605289232	89.6885917374245	19.3722034185261	472.926532293185	359.433056722093	71.0371026909851	17.9880292839565	33.5609770574058	18.9400086454107	15.5640398964861	99.4585613757416	0.496422242038338	4.94804384000649	0.7899261241066	6.84131656536387	9.97799695742517	203.726834381353	13.6973385496612	0.216763754168791	28.230242550509	0.231432140195127	19.4505590582709	2.03242331347359	53.4480794334285	49.0077279217475	22.4599655155255	78.4656320486203	12.0059893598309	26.0805553136294	102.712925361688	15.6038539215565	137.992616822235
EA-2c3fa128ad	0.0378735626777581	0.00659686931220399	5.92973426930901	2.0324177822953	0.00435990347463398	41.4546456598263	9.36473003255037	3.99489006756251	22.0934535065476	38.501040587472	21.5272171327285	0.26713234861179	163.926950329103	51.3802436621017	14.11920299977	0.018637430816748	61.1180421964849	10.7177023343326	113.280311975858	3.00426703405244	140.548716132094	71.6237326023441	42.651636790775	19.4867574220171	3.88136965715453	17.999501323887	23.4448075540679	23.9462004345682	0.142195376662252	4.4032369228542	0.703724656128864	1.26393541167845	2.23508770681792	37.1353351361453	1.23752883797084	0.0166176141711628	28.3088396529802	0.0883855447005552	11.7751972798975	1.28483650562417	6.55327261073054	29.2633746861007	5.58958426087084	53.4961035002548	19.7436253316408	58.5132719340351	36.0063199347348	17.865590746212	52.9017671958804
EA-bcd8cc284b	0.174798515632391	0.0242969240572601	69.8156755851105	5.34335934861962	0.010241562719035	29.7545027251046	3.41122204061848	2.67177510824873	44.432369233336	112.971646242897	16.9594174385916	2.31449579546594	252.355152667403	85.7355706711551	8.55836511189463	0.0994417161644756	105.027324690027	15.6487373945029	95.1186568088479	7.06013909167958	267.199472954389	106.093248141853	59.0783532009523	20.6794541794625	12.5296506997527	18.5792943012441	32.6781280189377	29.4763466462838	0.249378200789403	5.45873753754452	0.954678862398006	2.05515744828374	5.05700881017341	170.620959686166	24.9058420368623	0.0892278361147767	46.2319963644751	0.109113979743965	8.91268096377101	1.68931621997139	29.27772184333	59.1396182808454	6.61541418860539	47.7751526568715	15.4474370536467	43.1925787173102	247.179978126227	18.3027785071145	139.575687918974
EA-6a8fc0b809	0.288592098609311	0.135304632543635	87.8036195160583	17.4815969286838	0.0434531018000518	34.9281807029366	6.58490255737133	6.01942884691088	67.4903925666317	156.9369630902	28.0801404895758	2.08555196775202	187.032446945005	102.941723457126	5.87727831916343	0.136083669717374	192.989825341501	16.8673539079114	94.0433966111849	21.4511850086667	227.320370114819	391.630913071867	117.887895274624	21.0741812936684	18.2438966255107	20.6093339218527	44.3171957342179	78.0417834966784	0.400572626800727	6.63884364442126	0.771281543050669	3.14436851584569	8.87677142435535	244.650540571071	11.1092539176605	0.320523696209246	41.1345391607191	0.149139236977098	28.5017809100446	1.52894273449781	51.723684998916	71.8236839046855	11.3363027205722	157.264132062963	25.4042725498084	42.8420252537672	154.507021712289	18.0100604303397	120.887359259303
EA-8329a80bed	0.165996855091598	0.0682174637416864	63.84177900552	13.4592898091869	0.0234359400517014	48.4453104389671	22.0483836287278	5.74234115006278	79.7739793486384	164.055075384668	31.1408924131568	1.16587852161057	177.489197766789	62.1286383492176	10.870027151619	0.0472044148625474	143.911711353585	12.9345642167252	103.656620462704	14.2819623157856	323.135124649674	185.436396507221	134.376729141952	20.1305139083836	21.5008208027937	21.1908178439683	50.4902904745356	60.3972386371407	0.272087904803614	8.92384030295005	0.770709901348821	1.65518765192376	5.71391645955857	249.836709378752	4.3103358780316	0.209543454506015	40.4917748891491	0.328281131760799	49.4118213819969	1.89609434939769	29.4663697514214	156.396611339498	11.436815432203	135.20588067502	30.9229825995396	61.3796085215174	124.152423109252	16.7304882444521	165.032154734659
EA-809d453920	0.117854811257841	0.0266819180656971	57.7271778033591	6.26889215127255	0.0166648716063748	43.7503862750472	5.31192882881491	5.01130657347977	45.9720677821464	72.5158160028723	16.4899549748282	1.13621205662738	139.364184728337	58.7443393844701	8.23089659757054	0.0263380480156251	85.515692206801	11.6260869795641	75.1028978235098	9.55086596937036	52.5352114352392	132.090549573888	47.6975683626339	18.798356741661	7.16563644781881	16.583509294344	20.9484016558177	29.3566176385062	0.238867921527887	4.89225559269777	0.782913505345667	0.720752241175625	4.68531877929975	154.373475299126	3.84824003086548	0.125936340741187	24.5662178583022	0.273433678573641	23.0928182459228	2.00091070707669	15.6899517621104	47.4118708421594	6.53526843902241	126.634592444108	11.9911919584106	33.5416429455265	79.144072254421	20.2906799876997	58.2648262269562
EA-e95c798179	0.142509660742443	0.0240655511231593	41.1419908141444	7.29840171418223	0.00686035222162686	12.1940600031514	9.59225168057159	5.45447576962172	60.0476534403321	143.142755936488	27.8231692209162	1.92967186395304	221.546433825408	66.0719628226935	3.39623738357329	0.0800126586989807	111.750449488486	13.8975942443061	115.037659388149	10.7665958258137	162.738903347935	125.872604999115	108.876048981834	20.5313925555569	8.26748604504923	16.8943202067961	44.7071485467648	37.4967255177384	0.185589360941259	3.67305978686222	0.931113155750068	1.03773604291036	3.77288976990887	69.1330621209427	6.92372434667598	0.052135567811083	25.4668446491657	0.0674016570299894	16.4411007533938	0.69769014082731	23.4963789219126	58.5783154521508	6.62252738315595	67.1353516005087	21.7211200872707	42.9134880517084	319.805798515268	6.63057102133219	104.324349020022
EA-84fdb7db42	0.013376664479188	0.00277268189451415	3.73896352755531	0.249968100566757	0.00392849720371662	17.7281835322748	0.548593895611299	1.34988756479094	3.78585933036049	17.8709648720513	8.43729360062377	0.224506431483562	102.232244105935	53.7528753038778	3.07640696257303	0.0173160640078558	35.9974896963208	10.0225516703168	57.4627636500227	1.48574939437866	16.9374941681244	49.1872054914839	15.8173828923317	15.9337577277405	0.66615861163734	13.6879462345481	3.23805308061887	4.37647250128976	0.0591805511583045	1.27717040914041	0.596094796908517	0.639965062999223	2.13057151469922	18.0928527267319	0.905821096689587	0.01173490388578	6.25143033473395	0.0242709782674501	3.61506455168393	1.95126725664102	1.97689772349139	5.94668746270052	3.71600697026365	31.7508384365084	6.04923212517139	19.9354230055608	12.6671591989823	9.13779824672526	13.9156436531162
EA-c25ac1d9df	0.05790396484107	0.00626563321842992	6.79369695942673	1.97946115532127	0.00445286632212845	7.80041070432499	1.90793509794342	2.3785647283687	17.9058185670513	42.3268585200369	12.2742699698058	0.311866946929422	174.316656538447	74.6691848798605	3.59173471930644	0.0579562553266913	51.8356350474626	14.6338860703467	82.9770260142752	2.08768508868414	73.4192592123433	72.5541587151236	32.0046748283028	17.6123614215218	1.43610348391958	18.5144832338298	8.51287354803009	14.9164863138868	0.127669022265347	2.39344510006067	0.833831190563202	1.79178786458396	3.28477547367483	43.9111013511861	6.92610717747658	0.0112075942350577	10.9195681849434	0.057799280915269	5.9726567205782	1.17233700247699	7.88150846293128	14.6807751044793	5.06833080334784	46.0489270762019	9.36638257242105	40.1826587210166	100.515024391257	6.00143453611392	45.7641752959298
EA-f3c3c86cad	0.0978792343304708	0.0332760751294179	45.7091615582726	11.8500296773997	0.00906644612695163	61.2018354505075	11.9563128518427	5.39369929643001	60.7299363248143	108.212965761671	26.6799163506989	1.83340310992156	219.566150698634	70.7391871962206	9.38717488744452	0.0385406154864303	90.403989577468	13.932408961877	107.097460149849	13.8988116965418	138.920442935491	124.071026187278	139.335422854903	21.1932067570554	5.86335878141848	22.0402480511494	35.1442788317257	48.3333711107262	0.205641512765481	4.27107246406508	0.839987022603183	1.10060061659887	4.87212197395873	147.948093600411	4.19633404166246	0.0503771519962981	22.1761376532819	0.319116693992335	23.5390950102739	1.57867207871919	16.8124148791066	52.7510351173602	7.00041756764111	145.535318882767	27.4682550242812	55.072903204581	108.162891149173	27.4450126954356	108.493084473129
EA-8dbf47a63b	0.0676463780597239	0.0209123166087462	22.7546294925742	5.60161358351972	0.00958391848269967	35.8410628280716	3.32750083542774	4.60104373636421	38.3019824745117	62.4030640337553	22.0115155879174	1.16385444996199	173.214296579615	81.0050703629562	6.37681483960772	0.0493176602236888	70.8829393497462	14.3245029499548	84.3709162915904	6.36462512283626	107.2791068367	98.9836214890865	47.1455312972964	18.6554165581126	6.32132791925246	21.5805250350926	16.6874413493339	41.6311293598478	0.153002901728364	3.14995815046094	0.716572295717642	2.47979874736864	5.33019936992646	100.297426893589	3.08804006597682	0.0456788138427555	28.1158987316796	0.107551627326044	13.7474434360324	3.17709899284043	12.1641594692233	49.7272787310056	8.3636527598228	96.3424949234331	20.6860037538698	33.4282922933629	84.0838294533747	18.4818931951387	74.9180402822764
EA-05ef70125f	0.456453312307507	0.0790268991025481	117.689376517877	13.0137475836101	0.0211922320307842	40.6779305468291	1.82796444416474	3.88243416510611	60.2864673595362	116.984264401053	18.1409242823178	6.40751002147644	340.876070726284	106.300249610982	6.05810789275665	0.161512707681651	236.420114144923	16.0663136269464	89.1072368517039	18.431833940838	502.699107270001	254.253916085516	88.4373377531057	19.4166371353795	39.0049498300561	15.4252253895032	33.9504571972587	92.048119958244	0.464459485188939	6.70771783322519	0.991858190349446	5.62719164157169	8.91198380367186	685.278379816001	36.7929536212303	0.164000295226616	51.5128771525722	0.149058420834439	16.4521120758117	0.263598503250822	48.8741519219387	124.866444913085	12.8872455984452	86.0488059541346	10.7395620704649	63.2385830146504	314.010475519855	20.3772157350448	153.939493244078
EA-28acd3ebc7	0.280701522826358	0.00878172489387694	22.1056191251291	7.38841410733776	0.00510077312947167	6.6343656139062	8.54726815351965	5.54339612405179	42.7311095487373	160.37926523333	24.5019422840555	0.496508242900949	228.707936488184	117.170343262128	2.59926371581994	0.146529298539721	99.8230831818384	19.105827289009	101.362712547199	3.05856810938215	229.734083294626	140.8093439475	79.5355618390336	20.5121038672343	4.03657561910479	25.8789933962098	16.1724287224043	37.5283245068565	0.23780602659288	3.7195622842559	1.01135460912593	1.06300512734043	3.17997728240407	128.398540596227	7.34186402448204	0.0181012845830099	23.2062251115035	0.163979149216889	12.0968047983299	1.16641308271606	50.1498180923219	28.1743106059775	11.7921970961995	80.4543548743267	27.1037048500521	63.1964544752806	278.457428296639	3.7437849787898	104.479487003856
EA-d1b6fb4598	0.307100023661594	0.753993020830791	155.687800872304	28.08486965478	0.0783211144184214	60.3318883241992	38.4468224323058	21.9262011158292	143.385071018066	350.788578073949	22.2462199677619	6.94121341159302	270.560111342549	84.792297969477	8.67392624611805	0.16806639910655	93.3175022645821	14.5907675610183	109.467334078368	125.130721731006	386.24655840144	489.943317108831	272.117767794953	20.5127228589272	50.710402277243	18.3520926803402	51.3971965849962	99.2848079642909	0.371726975959203	7.20727327505889	0.833997528677855	2.42007389050023	11.7280252731178	668.968650113874	10.8157375531012	1.24013535899561	64.9915034037112	0.317608501906147	36.6768436565517	2.86422373366213	56.5169476477652	188.135022518197	19.4000571389071	154.152236749713	27.0173228616732	30.2053349164484	528.212619605956	29.8827311706946	275.644475093442
EA-8d08c6f804	0.771282774863005	0.0689728156898219	102.05435567959	12.6346687691227	0.0265431834233842	29.5625034035952	3.00000855548092	4.08417490426985	24.2273398640596	149.831447144462	18.8621857429675	2.02546711484638	187.092522989314	84.6876030614206	5.43938831606755	0.132984652182625	167.96317998725	13.1131011157849	77.7045817679135	12.7888143133842	200.645208382465	324.134400397987	62.3548351127578	19.6078012361672	22.0176293328376	16.606291141027	12.9275185726848	47.9656439006999	0.16170874995689	3.13694922119028	0.683600169253239	6.53234098377201	12.8182678337579	496.382425770023	9.83221625973726	0.129307858991112	40.0994042368732	0.0896002306990901	15.6752315569141	1.70456083812017	105.239430801341	145.539914736358	14.0727144345128	54.782109876393	13.0821837115428	29.3203619393262	125.513744644995	14.2744437086667	102.995376930523
EA-c29c6cb18b	0.126776016413658	0.0194298740744407	27.0189648593365	9.78496411291906	0.00921282460480042	18.9475129158416	13.6465649376296	4.04462731084406	40.636601139265	77.3630276670994	31.0187195816921	1.73922619971774	217.072708960346	69.3945179498561	5.85566057065123	0.0509168663337135	60.8018638183044	13.8414024911266	87.6826898688789	9.62494735436425	37.8553942358193	77.2065488420025	55.6484056398247	20.5683696849964	13.0445177640772	22.3833174318737	26.1638737259491	43.7800115111835	0.280793009527459	5.50667236143177	0.877992932877966	1.64011691198806	3.98127562554541	112.258987647876	3.94708021807135	0.0927094512482958	33.0862146925222	0.173332647852289	17.5204892111656	2.91845462657216	20.7688053162306	50.5530896633752	7.15430841307881	104.12098886582	43.7626597009346	44.5649739627355	83.695481132894	11.2299749202739	90.7310553201734
EA-2f087e6489	0.0779793328512735	0.0224722058209493	19.3798081256847	2.84342397110936	0.0084208936047996	44.6791607953533	15.9388236732568	3.27560954937848	41.0805520886838	108.377529341002	44.774379360032	0.448356000891424	176.227739433653	75.6398156013639	16.5612466691692	0.0580060201826584	229.788679937685	13.7824411658965	134.438069730615	4.00914484488876	294.261080509774	217.621745067574	143.983546461089	25.2089259338468	6.6400484069736	20.5618190233485	74.2735027849021	67.1924599056098	0.227266923238197	14.8485339518594	0.803566112360471	2.29682095685169	2.30935782119916	104.732904035385	9.966442869605	0.0607226290517457	19.4354572575377	0.310379680732133	31.6868092854089	0.335950141792827	16.6375520016047	66.4165051944886	14.306853175911	90.7970297364819	35.8999836196524	135.399596700663	149.054925303315	14.9028547171763	106.495111872779
EA-9e108edb9e	0.16596488008603	0.0413854935404532	78.2201810256615	13.5797243876201	0.0251166512385977	18.7511404775276	3.88913153368825	5.8542186729192	51.608256515322	92.5349721443447	15.2967219398496	2.49743882745513	227.405669411067	107.177944726575	1.58387047780539	0.094692180811815	70.3982605567644	15.9648567710942	82.1601235008192	20.3576913661796	233.829990844529	201.762899220929	44.3876693051687	19.0751139631128	12.0295643225951	18.009333371334	11.6098002544224	42.453457204077	0.175555847380227	3.8456979451786	0.851024092802912	3.28113282468059	7.29676584559822	266.317079674254	7.92625096785851	0.160913256009531	33.6080390113461	0.102633331714861	14.1718049843865	1.63083485464648	24.033449030168	73.4091852592783	11.6626451380718	50.436795190569	12.5000520821805	36.0774193085276	128.972262040526	12.7570097562994	89.264594499015
EA-f6365a46c2	0.0245743821741802	0.0113661118343922	12.4415447136164	1.65692280700151	0.00827372495716576	25.5607556141013	1.83511598312253	2.35636877850486	12.649047521459	32.9258453405515	12.9605532373691	0.586799915644967	114.169036355852	57.4433048313542	4.77796984672937	0.0211170391203032	40.5830091008012	11.2643533894361	63.325395125098	4.61203415999253	20.4551376306904	58.5230483082454	22.9800393445013	17.4838098833524	2.00111065072431	15.9943632292309	7.95851978173977	13.1313286496049	0.130159438707585	2.1852392458079	0.723815296739199	0.433928757690186	2.92229649963537	49.8401465639508	2.13553651315743	0.0396447436791113	9.22651729085568	0.10256682567943	8.06683866203164	2.35474116650339	4.33481668540017	15.0537995818646	5.97867538848528	64.98789910789	11.1615328791719	27.5646785063158	22.60993258397	14.5895389655073	23.5607172969437
EA-065eaa2a79	0.152843707143369	0.139668160275069	71.6495620255949	12.4091344189624	0.041766209084228	40.6171668615287	8.36892677727925	4.65237580263978	59.6116842386314	152.081040213364	33.8996990912052	4.56594286968494	215.137061654053	144.367318504753	8.89789641482609	0.163374594576336	125.10985209363	18.8534374944103	87.2987706663413	23.3723529429097	71.3602694581833	283.935343068303	113.229865936374	22.9737055097864	27.2211260290559	22.403182849547	44.4873331394703	67.7626554749671	0.336546049735427	7.37906180839314	0.906072040389525	1.88386344944827	5.8203571958132	526.16727034315	40.7657185260722	0.368498212082512	33.6082814412109	0.405981118538954	23.0062881627383	1.54298481655504	26.508085629058	56.5297578293159	10.2538110186369	124.197489014561	43.8281315420532	80.0827477984056	116.853682884349	22.848301865175	103.862284230262
EA-eb349f1fa4	0.0242490325817648	0.00425307484008693	3.68667816702897	0.854640763553454	0.00253067986690466	8.37075712557075	4.77340826894506	3.36954749711842	25.1862943825543	29.0495323821506	16.4778967496	0.307262968465197	183.729955867043	56.9032634485212	3.38110187702833	0.0290668190488528	43.6543104566626	14.9203675114097	136.643297445409	2.23312875711803	77.2232930104823	61.3715729551748	29.0691319153216	17.4969811082046	2.48398693043745	22.6549560962618	18.1252595148942	14.9677594029928	0.129394828829669	2.26940869411138	0.912324412473719	1.43400693904483	2.73038479782341	16.2211773875997	1.62358940866542	0.00916549489187467	11.1281119937032	0.0598172268285225	8.76874917776954	1.37839332034736	3.07692320572905	13.3676596478632	4.09128280882768	37.1659085572512	13.1225102354255	45.6135066326924	193.665948855191	5.12163081940005	43.4254411187228
EA-752e0b914b	0.115122869614299	0.031906335236198	52.6634932532556	4.95689676397145	0.0150615404687115	43.0197585310897	5.73576491495099	5.05509136158177	46.9477907519805	79.1449849451956	14.7841688273295	1.53478290523208	154.886999961948	53.3731898480693	7.43113840204347	0.0376549850415012	81.7609719933379	11.6016132630849	75.933908657823	9.74655662140874	53.6057046754077	112.597693941115	49.4004480360778	18.8982984295346	7.69146252071521	16.4835019854953	14.9403365958772	27.9762509546957	0.191732910961997	3.28544370412713	0.810832129801066	1.05396671277732	4.33683659572429	98.2479098630994	5.95908152408514	0.11980022597042	21.741396579512	0.199126513473692	19.7058770877174	2.18899296563096	15.7148049491106	35.7440677570688	8.99562265972091	111.725563514765	11.6201328338577	29.9864287517045	102.097166308709	19.485314832767	77.0088117433222
EA-a9ac3f9ac3	0.116798568216865	0.165652722313233	44.0471277889735	22.9909585871156	0.0295664465978081	30.6060232496916	15.57621330284	8.2271258654393	92.1488073485674	150.209470326617	18.1102601024739	3.01325999391045	312.297109032093	102.602244476242	4.51590587783533	0.121562488667546	175.270544740565	17.5136108405371	105.592695555032	32.3259289811519	394.217281879394	254.273361972547	103.249218546009	18.7973338670986	29.4037210608155	19.4068526947621	26.7376739343838	125.729511132913	0.612406012266211	6.03930117325928	0.842218709792639	6.53451058395293	12.1639489333792	196.702453870592	11.8412364792129	0.180723978722031	34.7301483016657	0.191714130629435	27.0779510099727	1.61499046289118	15.7983583871198	95.5786373400424	29.8386517283432	142.299014676773	15.4313651328812	34.6692278198256	243.813071964501	21.0417129757609	139.126860781303
EA-94c670cf1e	0.170599443577645	0.0538836521913508	37.6159371112549	16.9371293784991	0.0179474867135327	16.0633964055045	9.16237741840813	7.07522456170126	36.6153856963893	107.397998450758	17.2628620251654	1.46784639698158	202.388148620215	74.6797274668328	4.82506261457975	0.0830102781693806	139.905284541985	14.2580408035829	98.8774682823814	12.164692265128	346.606590388363	139.08072081382	48.8893171945372	18.4123059293449	14.7631605002019	17.3760614885096	21.2287761973199	101.038449474633	0.315459117288564	5.00996648186779	0.695847202364978	3.38915777251736	7.21354832699973	133.662604809765	3.78732573344716	0.0853675614077008	39.9845112638986	0.0796891581309782	18.6682727828192	2.10532220487959	20.4447926866613	119.446664090728	14.1878420385194	73.8707385334881	14.0979361338563	30.677756637268	94.0045570365841	10.3031273017599	141.303362322542
EA-92e0c307da	0.30144247322074	0.0791035155712355	106.806222774079	22.896177659449	0.0205636961565673	43.0892596013893	22.3815080811468	9.9128975628412	90.1670461196813	158.508607033124	25.7980322191791	1.85191595558256	229.900165145014	94.0060903589777	7.46595769624774	0.103134694982192	236.75772862214	16.2129431426285	116.857235333908	12.2035092563265	480.580793552457	289.882837437631	141.91337958784	20.0910258400235	24.5055212815755	19.339914010463	91.032660786607	101.209046171635	0.717002968720692	11.4977183253075	0.801212229331975	1.9400864315565	7.02115970058039	396.955631767695	12.978079013181	0.203999038733771	31.3099216402295	0.207559714566891	50.2161987849438	0.971313653110931	58.8299393851753	166.454058041945	16.8839643984831	116.918499316742	18.0828940293819	59.6565965514996	287.256971063187	20.979719275666	180.415135560726
EA-c4f91780a8	0.600723183259624	0.0341011994948707	77.8892680187536	23.3036040058912	0.00905255605378255	15.419105530263	6.68060825415907	2.5112534186065	34.1623113892302	109.155661777868	22.7529250747475	1.28282273737365	280.848062358098	121.58995126956	2.61202504508042	0.0742318912666387	121.629307502218	18.0777867690424	108.45441816489	8.20783715637661	392.009636137923	155.283178511781	42.5185065632514	18.7406141012096	14.2613528155804	21.9318728180621	10.9944940477804	66.8953555017654	0.293883761216929	3.49243832258789	0.903290052342987	6.55662362068191	6.65039281986967	245.921624438733	5.0578609261527	0.0420360821105363	26.8550887513914	0.0860101566802788	17.0611276163384	1.7464054521703	67.4889998287606	108.615701704412	11.2064644370999	49.4501366886581	18.855675969834	35.4997586767419	90.6990742356103	12.4945501313517	135.298662862552
EA-17a5b5a151	0.0384435952068538	0.00879764494666065	17.3664394973461	7.08446452504457	0.0063140866518989	28.0469869899581	51.3585754727059	6.86472206376423	60.4052381461758	91.0103856782988	29.7909356824576	1.28271407379298	281.634346089603	136.010176522759	12.9779275205239	0.0497897407195168	52.9408910512004	16.6122742338718	144.842157609001	7.55700679094286	158.592299721372	69.2235426347545	89.6592639703501	23.9357377937114	9.09562754046346	20.2900145503913	100.332278787499	36.5286260938374	0.27466685321015	8.14611300044449	1.01272090756401	0.304518662516115	2.50223932430874	38.9533130437893	3.32642025911724	0.0774601219791148	24.2455564551892	0.125252790797507	15.6523481935118	1.2232770917309	10.0011800966768	28.3168442304325	5.49191384553511	71.1269572331896	30.8078474212604	70.602119453928	82.5320847070025	19.7646726558576	82.7193668507017
EA-df7ba5cd1d	0.06606616230139	0.0098974585213371	6.92659053037944	5.65484283720059	0.00516218694273274	8.98360216107853	13.221018679712	3.84019337754044	36.7139624877898	82.5717331972085	18.6772620592964	0.968733209729427	236.276418545284	63.9037564451069	4.69012083836383	0.0677411969782511	69.4276173528554	15.8825023349282	109.770477055826	5.3306541786716	217.339509321591	63.1739959075547	49.1328611428495	17.8344983586481	3.25989203279819	23.739774796734	25.4638375567076	71.9425540623316	0.446698504127479	5.05227769229834	1.02285055538544	1.28716827646301	2.82834056000553	51.1348976210746	9.79745855038498	0.016709822286673	26.095340599412	0.101174820873608	9.49856841129281	1.69877398656407	8.57681164571587	52.4733699047526	5.62590820714399	56.9388902567079	25.781051700691	63.2202086164829	165.417477216038	5.96172237360777	92.8623544149784
EA-e8a8c291f5	0.0451977766198139	0.0116999346338353	13.321336585692	2.6449121810425	0.00637457591300848	14.2163890515908	2.960344602927	3.54148529614329	20.4238506330505	64.399021602362	22.3358484293522	0.369210514567896	190.61987803238	85.1371468547663	2.99843562499526	0.0386695059577452	42.5502870082398	16.8167644788804	91.5536986644111	2.47750225056499	79.8904444875615	58.2038690986989	27.1502674144982	19.1886225747615	4.12567615255962	22.0425031644677	9.82259280813905	15.1447337522192	0.0990103409944991	2.01681187339048	0.881613982302506	1.12120207718271	2.5961779953345	44.8685844006718	2.86802183733885	0.0262398256201613	21.4021290221661	0.045076884843528	7.35579784481862	1.61131705072822	6.20454696375765	21.9090460949902	5.0637716323031	50.1122245205887	18.5677604611313	56.4746280454818	120.018121440346	7.49838577590794	65.4199604786468
EA-c7d4f27870	0.0283769204636125	0.0110426994492909	9.89520653534265	2.66408143443061	0.00649329465019884	25.1018530248305	4.05470539885085	3.00105375779825	23.5129495968355	44.9068702211967	16.6415400234348	0.613872791806984	134.698098256805	49.1580514317912	6.41261217495407	0.018385197988916	44.6460885424482	9.29090202781095	62.276447104183	5.29765368619033	25.2262247140781	68.6397754799795	37.1315686559479	17.7180402098802	2.79643237636229	15.6838268760278	9.38511529025899	21.2202399157277	0.100647456446718	2.34286964675322	0.665909567095929	0.75407865841788	2.20530860878123	72.2257866782267	1.35671251005149	0.0375543115260718	19.5957641373054	0.0649476666533137	11.1998742711015	1.4927862510337	4.01804078015693	26.9363900682176	6.37560300452887	72.1114498931318	14.565883374632	38.9376512725527	40.4401107498762	13.0552412659786	40.6100269551074
EA-3c4c8f8be9	0.062783328791728	0.018813510285824	36.6383987197832	4.28615912976125	0.0155828207444074	39.1752651814784	3.74094228221611	3.40821840854777	40.0672459980451	66.2339481892947	16.8101942012814	0.716274342979797	145.574849480342	71.2160977635117	6.04979904788456	0.0686077449904373	135.344085496779	13.5322411835799	76.8297677797666	4.95776027763114	98.0639922461502	75.8702756395074	62.6409164136245	18.8745843344521	5.73482766039776	17.7403261599534	23.7898656797227	30.7582121779318	0.199590226136888	4.03429635387115	0.654184327567645	2.21720144185674	3.90086705489989	80.825492795268	3.06854040350464	0.141932039368843	15.2623376704738	0.147214392014315	15.8747566058256	1.94269418838898	12.5399719881936	34.1241152544049	8.68775102555707	110.059760345163	13.0407032237152	35.8329461598115	47.6229270091449	20.0956800586703	78.5068306626295
EA-01813c5ad1	0.0545243090147842	0.0429623699433204	22.8682778192528	5.47683991686697	0.0194225019300849	40.661952809229	5.02273189753958	4.08070044382232	35.5178879563737	60.0379201360343	20.5377630181146	1.4322798166683	149.248587155269	66.6588063588362	8.76204946058876	0.0528199025143992	86.2650391147773	12.1615924261421	62.7930686287617	10.7080507268746	75.6599163146846	105.782516696895	50.8213417370276	18.9460280497713	8.77960101884906	16.7787480277243	15.4544165756986	47.14572717539	0.168579166874775	4.14886698833494	0.724696069714614	1.19245224042142	4.21289698526388	191.31709606757	6.91727505358221	0.161791751571525	22.1144911548811	0.121766489549534	14.9907344453216	2.53512883935648	8.09173466465327	40.9540176889417	8.86532677855318	91.1625922102194	18.5202082165014	30.8580004802295	52.4254501160604	18.3407805558761	52.4614716849653
EA-bc79c6e22d	0.0827346424782204	0.047061083600711	38.6575180942345	7.98622510512773	0.0126911133249124	23.6893300313271	20.027182105988	6.55749857816756	62.4146352795973	114.797710737746	28.7714118495487	1.88267161749611	184.837388599592	85.984952451204	3.38806200594624	0.0560218663017955	124.240383175844	16.3254845947672	107.067258202527	23.386881032219	156.243972233454	289.652926584098	134.168927084758	21.1878180574509	10.6064435038766	18.2458852107477	43.6081228730678	29.7129334062738	0.234392613363779	4.62865555139928	0.85331579246156	1.8750765439213	11.095661780703	77.6185920092454	7.47842210648606	0.0571323221270686	37.9501522368677	0.145982956888283	18.0590671509078	1.87101698891453	16.2798960363714	59.5872986184389	8.32131904314388	128.580345231345	28.0726624317045	31.8458868405211	218.935589392851	13.159797120407	94.6971665460652
EA-bd84107f9d	0.112205609234485	0.0589083988791827	32.8607195976743	6.15591786170773	0.0222943974096101	38.0041611255803	6.49310735891175	2.93494755914584	32.5651062400551	100.439752497512	16.972957169352	4.45152515057157	244.343077569165	123.978425160137	8.18199306650765	0.0832954185012143	134.783432706221	16.3248470355027	98.1752832469206	21.4645398991926	38.56729086256	197.232933585891	63.9526128111803	20.1050177605781	19.4636462033182	19.2353650200148	24.3241834137878	37.3000179437851	0.198618969759836	3.42028392117675	0.901573155626499	2.31160511393591	7.93644075304047	166.651199914057	12.3372422779605	0.101039701820238	30.527070266707	0.106523998532824	15.5281916199765	0.777062008094236	19.4054737007025	44.3541448129627	9.95829521240986	124.19441732366	14.0935890859498	55.7210280089668	67.2211425116631	32.6481187461377	87.537525359978
EA-abd9f928e5	0.192042071468897	0.0079945331494003	25.1133994852726	4.36998486548545	0.00337203677266632	8.78235720441666	10.9407033982937	4.95847971924838	23.9142503620952	68.912498006359	18.897780875033	0.168563672388394	260.162142638595	79.2398095343339	3.76594867758547	0.0296524808204145	97.5035192225567	14.5551844831899	153.729771677564	1.9335491359044	206.170749359068	100.249082285354	43.1105339087113	18.9096440983144	5.95273647506557	19.7465140879971	25.5332047829068	38.6385699640671	0.147278062070838	3.72272789523092	0.905417014157514	1.89997751368651	3.79810941009803	55.4895208767408	5.48784755364977	0.00892849552014454	23.9183222164403	0.0830347193870725	10.3386640265725	0.367332047659217	23.1337800369162	33.9379398979756	6.69874660045708	41.0582075066688	11.3030597665723	82.3101590034374	202.05328673147	5.31047389048292	108.060355354362
EA-8edc84c2f1	0.0414601731542256	0.0114921229269942	29.032787277818	3.18167142854714	0.00550303326176717	28.0190599297479	6.79048352679239	5.0475036809396	29.2940155670877	81.2686689092882	15.0271611806477	0.80594626729043	180.128048956411	58.3567876198114	2.84602907580965	0.0162221819425433	49.619948834134	12.6933834089818	106.534975573122	6.20184478956621	49.3021812863654	64.889823765141	72.890128363912	18.306557568243	1.92218685604003	17.6034343094478	15.5960919262825	26.4481336904121	0.108802578759091	2.16976887504273	0.695982110666028	0.804206156015752	3.50641364322124	61.7006604936382	1.30600457497846	0.0269160850184668	12.8114948952962	0.0813542023613606	10.0710519580959	1.85880953827373	7.68731767451994	31.2365377803634	6.19455354526217	67.0894637263485	10.4257066160165	30.688494603881	61.7698829128398	15.7360652401689	71.7711689915377
EA-72bf235b8d	0.0554876817635682	0.00901486502248927	10.9025125084166	1.3427971203937	0.00682801196921171	18.7581801932032	0.477962465358939	2.21337450441649	8.11561514553476	22.6701414304199	10.179465315919	0.568934598436552	135.008272204355	50.9014718612472	3.24641078219323	0.0193975824145592	40.5835795742715	9.38748226639617	63.4964895701688	2.71125210889154	43.4880922377797	63.785670373784	13.3692885058853	15.7161296091238	1.03178191071753	11.3393568723302	7.11400078981394	17.0764992903332	0.168098487057031	3.08640225622089	0.717885149475879	0.882558544047347	2.57227507926942	70.0738835743711	3.42231901583832	0.0231610704354897	11.7856186404256	0.0526904278320568	6.89850651096734	0.287091577719476	5.11501798423654	34.0203673249474	6.34555709663141	38.4056044081542	3.66624591117001	47.4086556781641	49.2680272540727	10.0337659650553	23.4547307588803
EA-18fe387769	0.197308684468451	0.0568737495625918	57.4441174260024	10.6903506373215	0.0251488842159602	40.3405236130557	5.8117829477521	4.83558780668211	47.3355216167479	106.060954609801	19.5369132654769	1.91499417731768	151.110363188092	64.6100626691843	8.60706620017289	0.0499131907159371	89.2396222696094	12.108540409505	76.2083184735724	18.5238613104355	143.035623730158	175.433584916984	87.9108635060524	19.1418831037072	9.79743888688838	17.3084970634398	20.2681330799459	47.8276826070113	0.250896747965276	4.85155622639677	0.683533875419091	2.0205433829128	6.31290974871712	285.219287796503	6.21793852034385	0.187694314636765	34.7455383042638	0.186912803889474	20.1605683860144	1.65433909457279	28.4003264641017	95.8929413102259	8.52184127378579	107.626694136293	16.1787303464504	42.1500966654315	121.062219254869	19.9410352491512	103.40725369602
EA-7bed3ce5a0	0.0489025641586254	0.0166997036066246	9.09113209319005	2.26035666874689	0.00477578551685437	7.75319220286735	8.39978774262801	3.36722531010361	39.2939850797924	62.3508681680463	25.3945220847412	0.578725464539226	213.450540135642	66.0635109147905	2.10225977183569	0.0442364839978799	80.6866867687321	15.6435078016828	115.606127201062	3.23866104402643	126.574563433779	54.5138499437328	47.4244727809011	18.6388438878602	3.81116492731732	22.5318614500575	17.6384862615627	32.3978504165233	0.173602426667635	2.81044351670987	0.956140181386331	1.38343465603948	2.50905305798114	22.378411624532	1.93829071760737	0.0200275879418351	18.5163052697802	0.0757111701758041	9.21892788619069	1.14275264579433	5.31568042820925	21.9442391562429	7.60886298360828	49.64216178014	22.4358518857565	64.1524323287221	116.596267203786	3.88853587927978	60.4311158733482
EA-8364b312ee	0.0368889391086992	0.00982103444329792	7.22483335363742	3.07512073784626	0.00600475135583237	31.2136704307267	2.96525141459806	3.32731026322585	12.458158397583	38.0050534063757	15.8232548459141	0.27216242188777	126.191336502839	50.8039778239626	7.73464128233969	0.0192042062455324	56.2390123732391	10.4632967049213	73.2352317888562	3.03820142190194	47.6858743072212	79.409133634718	25.0790769749979	17.8370697799171	2.91825167746746	14.9580876735932	10.4864561484879	19.8577426562137	0.108457530969346	2.74633683081838	0.62537102535376	1.62315599102387	3.07495129185488	32.3950373056857	2.26919159641491	0.0162035155403028	19.3118018800766	0.0617261760108418	6.21041826047313	1.48588610041834	5.90790883225763	24.1891326274638	5.48494698283534	58.9283763025794	12.9076633279732	38.6950536595156	38.0636096662336	15.5124279103004	38.207257221118
EA-b481ead925	0.0794039183555301	0.0689505787130733	43.4360566972214	5.40323325463432	0.0221930064720074	26.3144116112361	7.17392900815626	4.16103070822062	59.33682602187	114.009768282569	23.1326864082604	1.39770459428843	186.62521462448	85.4988693989933	3.72074262318679	0.0742454924277424	190.983455035178	14.4793695020218	87.3657683730281	14.6169603089638	109.018003686662	146.637413130974	161.774648130384	19.6400068229074	13.0214615007341	19.7045434858145	26.278544532073	47.2001810250621	0.230056104803882	4.55233402818498	0.804891483451718	1.19830316631072	5.82042371390944	191.326688451306	4.73439622494634	0.198506019599358	30.5976419591819	0.20807971652941	23.0351570669577	2.16836717740937	13.0292029646824	41.9717560002142	11.8405318541651	145.206096993521	23.0038364155486	34.5762282928586	56.2816083150623	14.5287553618775	103.850485091759
EA-94f2196850	0.0867352054612087	0.0400841572590647	33.3605682399781	11.6224037259309	0.0169722273432449	43.0701365996584	15.4905110041203	7.17698567101883	66.0877203432665	102.662522284154	23.4800704611788	1.19409185899619	183.89056427819	55.0377530419122	13.0910473164584	0.0280034309456641	63.5963249861737	11.6438574109158	107.944165740511	20.2218023401068	166.467378970749	130.63671304635	62.7432031316241	19.119878267639	9.78298978282407	18.9798137131715	36.468297115158	41.7190785496035	0.203876888538808	5.34628905629748	0.71544646902517	1.91401760382373	4.30083023926195	129.537373791366	1.46961874538654	0.176955220181957	40.5044271046958	0.183819661738004	29.4164054621405	2.11026554741184	14.8215759816158	77.3592727008436	7.28772704148725	112.498956772433	23.1549639953409	41.1555411920975	89.9212763280187	22.3262401551779	116.245575627122
EA-c10ae20da0	0.201986723647641	0.0111865364570184	51.173718140528	4.56755810418979	0.00454026568873595	19.052508297325	7.45391362001847	6.39752524276677	23.8750666738869	56.8829128441244	16.6845399284333	0.731798147903816	268.45605861474	78.2575752065414	3.02212983003068	0.0204811997813724	52.4550293833711	12.1229764861638	97.9840332688847	4.74325524348531	84.232023725526	89.5507207515377	22.7524857313334	18.1239189201963	5.18283837342895	17.7379392353393	6.3353062137096	51.4336215391037	0.102048329932372	1.61338197156068	0.941420982400837	2.92611490054106	3.87180519102643	180.021629446255	1.29253805482399	0.0166388582789273	26.0269060967319	0.0855022081991708	12.2162871326138	0.336676663575791	17.8185108384431	56.5203433008237	6.71621870036564	43.3357723423258	8.85844670483592	58.050803417514	214.973226574796	12.0039414089391	72.8538131091893
EA-242e0f38cd	0.114300904526126	0.00763488469810232	21.665053562924	4.91523324256663	0.00403077332636243	13.9182975485457	4.33993321484897	4.72669459306022	27.831912511545	56.7176617833737	12.5656316689588	0.388024569597787	171.814355915467	50.6177339841999	4.56557639628104	0.0345289031008364	37.0816254658487	11.3326189384702	92.8608224486392	2.99388173656761	205.904993356703	86.7247064509991	42.9462338082686	16.443204443645	1.65141443164154	15.0240571819717	19.5993521018361	37.6522102362784	0.229078716527669	4.10800051733021	0.774435013821523	1.61822663741044	2.81996425179997	49.809189470904	3.40741337784093	0.015412353125916	17.5163338113594	0.0724060298090267	9.62914217008672	0.713284944923784	16.6629911549795	42.1107949503838	6.18154347069047	55.1587485935475	7.75098031680538	37.2149139447654	314.392369175159	9.03859249325138	69.2304961726111
EA-f3251ce553	0.0546196802116842	0.0180936477705188	46.9388517895532	2.39255276966142	0.0125138430844015	25.2949876395861	2.25833418122226	3.65993771145707	32.1845573480347	70.6174522591521	14.8695517091178	1.13190781314584	184.670002875373	77.3854076746613	4.76996523921303	0.0634410320442986	66.874260338244	15.5968291394738	89.1067117706205	6.63415812100244	68.4868263430449	100.106985775736	33.2073702699071	18.6386927883639	7.1405873088825	20.0372966842115	13.3626878084557	15.3620993090605	0.15870425203128	2.51081599965799	1.01474089769108	0.311101098540321	4.8727212435977	44.6198270616669	8.58356838711398	0.0671103892509546	11.5808951744707	0.167621311205019	10.7508995120555	3.29042268465014	11.239573897333	16.5213471755294	9.10006982446599	76.5835939367257	14.1667710199804	20.4111113155156	75.5335499744363	16.1662691146843	57.2918243764373
EA-06cda66ef1	0.0281732775756328	0.0327147053120406	9.82671521411975	3.18984525575083	0.0125978099173475	40.6573254773863	6.96036041385075	3.69597386948584	32.6916565215842	44.7356290434635	27.2939634168242	0.575836231406364	138.976859546477	49.6406557245768	14.9546968843937	0.0261495894575236	61.225360931649	10.6596357582431	66.5406542970498	7.18451594709252	16.3062737686399	66.02963995691	57.8268978604017	19.7249337253721	2.91887768999329	19.7148645383822	18.774266228523	35.0927737529585	0.170405849334983	4.75804696068786	0.739272864798274	0.965081712596778	2.1120961344563	62.2392565323072	3.13513059755488	0.168142955392743	19.4846091836017	0.183405035992893	15.8012916224453	2.68259771392986	4.07214658592374	16.6967054813084	6.48463300533032	94.3768085883956	37.1961337228052	49.3639565834808	25.0082535001104	12.9420785348254	35.8251107363481
EA-49cc660fd5	0.0455979842230476	0.0126186345161683	7.04728529422432	1.50072351595562	0.00551116812445138	11.5443652254655	1.77296905813956	2.36963506213206	35.5528337948076	41.9744976530807	19.236902746539	0.538751707937606	234.900524201754	117.374524241273	2.95487318595364	0.0561500863238949	49.3384253171285	17.4319362786092	83.8129739929283	2.42226524273799	84.7125607973707	46.0922991413982	24.7639982931605	17.6695208016543	1.17798302609519	22.0719224844846	7.69571909585605	29.6402878686674	0.256845599400644	2.21846663231262	0.918237688943506	1.42607704146136	1.77741564302054	57.6150011029534	5.76466351451331	0.0160033918367018	12.6373632165153	0.0771806628577683	5.73310557362114	0.947519603096986	5.29106680575512	20.4544363931738	6.03517948693269	36.882755715172	13.105755872538	55.6374997952117	48.648333999997	6.96304420038503	51.0786286574266
EA-25f931e662	0.637978211506093	0.974880295409949	367.6020688793	83.2825446731203	0.0339631253599666	19.7499805274952	19.2272215638661	18.5553413766976	145.702300977291	266.083083040701	137.9919868811	5.60680329222728	728.402665506946	621.922573830107	4.26328290285456	0.64388642889641	1055.80828434576	42.5011141396215	219.429988965979	54.56527437013	1299.65658249218	479.469473797832	254.731401720185	29.790879412078	61.6837706313728	52.9815069509632	65.1162539763315	258.630096712032	0.739968469183234	4.33091900390496	1.41577065907519	17.8083261972103	15.3822032405486	1424.74043689102	18.7992990669728	0.482651711664773	111.406387557065	0.342564240879912	52.557344112214	3.97341993341172	140.394038152939	496.986065743144	24.7933959890027	124.363014941698	170.688568703176	126.420970421948	465.420931330816	10.6360058623503	378.171588274602
EA-fc7a9dadc3	0.0395326859683408	0.0307172440120727	16.7889949185851	4.57094426658313	0.0146319267899844	47.0168235948219	9.74896802330883	3.95538858279232	47.3340455380044	56.8366719716038	23.6912882593885	0.814686870820938	143.85800963997	57.9882959286476	11.5771883300148	0.0344668627656325	77.5778983300131	11.558014574556	68.2352762352905	8.59306947835967	50.9601870453596	79.2719290470797	63.2086818147226	19.2823791868654	5.06681321480358	18.873305263764	17.9306360778453	42.5625509898971	0.171611375577707	4.36514623970022	0.70681473805717	1.11826765074302	2.85285818461026	115.261683851983	4.12323400139086	0.166522695555807	19.9621063292811	0.150615214970071	17.5525710780875	2.67064806338488	6.19481353781727	28.4515516209395	7.92971691050949	115.95074170497	26.0101500424252	39.0901057555606	40.5485481255745	19.7776426685521	54.4404512685312
EA-b395382896	0.115472649856982	0.023052329945262	43.1053576706219	4.0541579340912	0.0135047303762923	25.3954389460529	7.05381661051501	3.32053400810841	30.7222013077102	67.4883641196374	16.2080390306922	1.95085816155519	146.764956707831	77.594873073709	5.65789781815699	0.0712038990580951	123.902352199697	12.9443706840889	69.8071767552427	8.57174120564156	58.044515874171	145.430668529611	88.3972572846429	19.6838401069135	15.5090575467756	14.9731160798369	17.2026480364787	25.4400122544185	0.159767643739987	3.09691808176639	0.715560095409097	1.72133794524855	5.13698323129216	73.3869439255421	11.3051492457873	0.0642464697485146	19.3322058310167	0.114658569649702	10.4723973326517	1.0705570862615	20.7758554492137	27.6606905098631	6.5146280558986	88.8059435139341	13.5397358287719	36.7403858917371	72.1117897362827	16.2367717580293	55.332090094964
EA-d1688a9f43	0.0585923561086511	0.0207549831162947	30.2891339536246	5.34284793622075	0.0136173377808733	48.4610581913143	4.93788513287292	4.25227223464952	30.7839051665371	47.9686778089031	18.5663751244316	1.08829230178001	142.327430294129	70.1199608609791	7.88107492444507	0.0183407821882006	50.3210380916083	11.6120651300536	71.2525536323679	6.81577759286739	38.9319833472391	93.4775047267161	37.1918312560087	18.9619868360008	6.5754911955406	16.814399006972	11.5174807586321	29.9922043229223	0.119518844768521	2.85165854711898	0.694597927985217	1.49778264847628	3.23840565036998	125.575805977081	2.97066109344355	0.0751209840071515	17.1198023736812	0.107393798246107	15.756394874186	1.79169063498089	8.58847692515547	44.6298816469094	7.29115358245569	88.1813032421586	15.7221831078455	42.5543402239277	36.6944345218246	29.3358900155127	45.6514368568753
EA-9a4b749eaf	0.1251856352214	0.01324837952672	13.8780311713231	2.88261115925099	0.00673409870651208	17.9307208784476	5.32769480242842	4.46372073927123	23.3249890694383	66.1235495360629	17.4540652835139	0.323971044039468	154.880186053636	53.1010913472352	4.96487987616265	0.0222911428884413	65.8983886877115	11.7949161005307	95.4760186781863	3.12365217273567	91.7331573745566	93.299742241864	38.7525126274028	17.7470532635771	4.04121846623026	17.1463698289847	14.0155350607104	45.3192902554568	0.170840875648594	2.27803986296798	0.747212674498433	1.3788533353896	2.74268812308644	117.60267865467	1.17678449056886	0.0266555779656108	16.4512656927106	0.07582999270639	9.88177948320664	1.0661994415469	15.7159035252062	25.3353103906574	5.36671300645541	57.3598306849381	12.9174215942193	53.4883645425709	89.8404686164736	7.7190078478755	60.5402396647041
EA-ffe004da1c	0.0800555169400781	0.0258951735057699	16.3746783104767	7.35517395504903	0.00960095527882056	18.9854675335229	10.7598516540048	3.84888826849301	41.1815137491535	59.7314019689047	18.9671230418798	0.788148332466319	124.102356769367	41.4409475866236	3.99315504392831	0.017576579504904	67.3159505651007	9.20662704686297	64.8777557796055	6.90364955945428	98.0376334034698	72.7624091577267	53.6226925052819	17.7317780980737	3.19291032813113	16.3876155182364	15.3959026326748	48.6338217697956	0.229351959472144	3.82355400568144	0.695771954926179	1.31865492472729	2.26106361528103	121.799435854793	1.07083932340376	0.052867313286206	30.0217320321383	0.129635450785103	18.9950444471704	0.825053093992043	10.9423902554944	50.8811869870093	10.0691437188224	81.3272147740313	16.6948882406444	55.316543443951	62.7650985404623	8.81249917044813	48.5638559052662
EA-e57263272f	0.127134494252576	0.176027635451441	43.9825232243822	12.1362950141253	0.0575120779222247	38.248542038776	17.9444381345673	6.92101186247982	77.4820045959775	136.262009557814	22.8527131240266	4.00421207663536	192.705535460977	69.7328407806622	9.729623753098	0.187400797302456	96.8454088677938	14.5049497784826	101.572218846172	25.7218432965589	151.693098339624	146.266256571654	115.204971795394	21.3682380250022	22.2414794977641	20.4989462676544	111.633292080952	58.1743296990722	0.479988256331146	12.1346019475386	0.819162640482396	1.94507704361308	6.22552558904236	149.37263141645	18.3499241331426	0.563180998471853	42.6611716704183	0.274679235243216	18.190710182853	2.62926405355418	21.9896082902824	64.5043556881827	19.9579241939404	102.992726174632	30.2647477821266	30.7050918491405	162.088244666027	20.6880357695277	142.759002103314
EA-0c3d3430e5	0.0329227784661378	0.012470085211229	4.55308945912417	2.70269017909489	0.0045033416076929	12.6698373124182	2.80345314536558	2.86629876052454	20.6835667646299	35.0861824001177	23.5441602046076	0.587682418089308	183.329909239866	55.3375710925084	3.67272057265793	0.0374091221658606	42.8310218258545	13.1057634255239	80.5986021807946	3.74200466045239	121.857062992491	54.0061126914953	22.4624521870949	18.0926643644287	2.98870883109775	19.9768725908747	10.8308767139614	35.7219302642537	0.153272818642659	3.95427561749182	0.873355656329892	1.64331481466775	2.3703343557236	67.2266971439306	4.3406661331966	0.0227071416420408	18.5252550053276	0.0812259344387512	9.39925245182057	1.14850277134356	3.14408712624323	22.4795595427031	8.85804741121708	43.3599801546733	23.6090725865332	42.12515927547	121.123469609493	5.29880705441621	53.839664536955
EA-761216c890	0.170658665068722	0.148340716825371	71.5954847240845	16.1538181189903	0.058543984579166	57.6583525769007	20.4844616165695	11.3004012715303	113.656417426415	140.43733794781	23.1039654285107	2.32363066276395	205.003742963345	81.2316937005453	10.3547291650743	0.0630267367658922	189.101347031758	14.3180382428807	98.0952235543491	40.5856761840535	333.346131407468	318.554489196911	109.538007411015	20.9098063085375	36.0180621431835	19.7515908051771	64.4232493352387	102.095642258706	0.443529205889338	10.4277742662709	0.811633591459272	3.71203471842285	8.0621331036933	392.382119928478	3.28920283390089	0.809187254122388	51.7967825370288	0.230479010733308	44.4659509452286	1.1138776241505	25.8215343354125	114.473475832399	15.6941775836887	149.794254069758	19.0055084594154	70.1463539378407	143.236362678432	34.9554125449587	130.25635757904
EA-44b26cb538	0.0526790153149824	0.00514928564123466	12.3216173320951	1.91655200648093	0.00314314098649339	7.23619450747545	1.32752546942343	2.50788058214922	23.7661139419061	46.6574022391623	15.6956279075276	0.679493862353668	222.002751730403	83.9007742339457	1.30759298019458	0.033323137285007	45.5539726378697	14.455633675129	98.5214668398826	2.85763800573363	77.8398790844363	44.0101591814034	28.936462438418	17.5162997862042	2.39819524060601	19.4571899093825	6.32799426074419	17.8730316884607	0.141629256093535	1.56735014854924	0.953586188674536	0.873406288832915	3.42075887023039	62.6911401574592	1.92906474767316	0.0103929369463145	9.20074626383748	0.0434509721240732	8.17708412353049	0.687544706659645	7.02403759291633	26.6787158119047	5.78642366799479	45.6046200651947	8.48803442001003	39.871115950045	150.856611898024	6.49034620177764	56.8960163641915
EA-e94d0597e9	0.0199488520252527	0.00548687092559435	6.10354656645385	0.440676379608707	0.00728081605053413	21.5385686852398	1.18277303014228	2.07607324747425	9.51808407076156	25.4353550648852	12.2794735448474	0.242996429297807	95.7222470346087	52.9796395211022	4.82809700372081	0.0193095822949077	61.71124964472	9.67706606586157	63.4487456088146	2.09936998995121	46.0290453337798	64.1917898729342	29.5397594995563	16.8023190329886	1.07911947063609	13.1661990449719	9.68266604569702	10.3749698239073	0.0972480939257465	2.80604005813876	0.621876905803267	0.635292510847062	2.43651979342785	30.8886823325744	0.886387891767394	0.028003190088045	9.65598656343819	0.0456625996070622	6.55876801467265	1.28923029781351	3.41061828478127	9.54895567285757	5.71627685526162	51.6698232347761	7.79368785796561	28.2605901735801	17.426692683507	9.26187654376796	21.0471654639771
EA-eed6f87fd6	0.0132566677310493	0.0023929779316697	1.88347087375066	0.532653140172735	0.00300077666074061	15.515537435281	0.990300108496831	1.94557822378693	7.79559703783256	21.449237302435	12.8758212609669	0.210718848777851	135.618789873347	63.4027742796589	5.29498199468879	0.0221713227052435	29.6720772323959	12.121616287362	84.4861034712349	1.12842882738014	17.6226492131484	49.9573921944346	13.9685682370993	17.1270250519729	0.689563173698546	15.6649439275335	8.65346330135484	10.294981398592	0.0999158684179369	3.00533767828153	0.717292537348813	0.896001911436816	1.43801172455854	19.5534739018357	2.52345989608262	0.00674583011529396	8.31092937691476	0.0294517608713947	3.98803632618462	0.996161910830131	1.64700559143012	8.30308942786499	5.76523720181523	27.4562716403982	7.05852432040449	36.3009239490927	31.7838807929684	8.36742112373695	16.8959384807063
EA-a3150b5d15	0.0740616973494767	0.039551527683168	34.7780042373208	5.08529927875602	0.0199449948523447	45.4458606030929	8.07353161000978	3.17342899774872	44.7860192721035	69.3112895086688	22.5167876480994	1.26759204119865	146.857521131342	80.6701840837126	9.22326985171692	0.0489903516380765	95.0462762643136	13.5701305868011	70.0915297740367	10.1707069430641	54.7746005937683	114.750129732708	73.5081506000513	19.6598494459413	9.07627809466019	19.2984500916357	15.1254341932724	38.1149585237841	0.199979100937983	4.24242248467486	0.719060828047829	1.46040346387975	3.94500908519225	170.567060121302	6.99103019464033	0.165848651130581	20.4504900834667	0.165054437238651	18.1675858072393	3.13242190857007	11.1662992440431	46.7608315359573	8.2889683978785	120.752022753458	23.0199382990337	36.6540391589857	50.5790571847974	22.3153378636245	59.4226466779288
EA-8e84ee04e0	0.0778858734385148	0.0822030166873196	21.0086949358232	6.79681331484851	0.0336469295134791	38.9040416111528	10.5003693525978	4.59944900851487	25.8788810802604	69.4821425833663	26.2663747138995	0.896121419273659	123.974870741423	53.7054434505419	12.910409997763	0.0700592606611939	76.9542683601226	10.6821956391793	60.039656959998	13.3506533477535	26.8587519209804	124.30551522042	84.2783471480758	19.7520032697533	6.56515526912077	19.1978189690251	22.6066094356089	52.8619473377448	0.291086584867745	7.3209900792382	0.750302546659802	0.90493469302764	3.86393908515666	227.803214202643	5.37617460020875	0.435077357318642	35.1099662085621	0.321116672779045	20.2935690478416	1.91056445959761	12.7601982277569	37.1128747214812	9.70742653791656	133.265598177831	34.6125679245887	57.7195361835774	46.8208290303113	11.6590532358627	32.594334037339
EA-f7dc22a3e4	0.0470178182175983	0.0360591171093449	17.3093839600175	4.75569051068314	0.0155233025834085	42.4390043526933	5.00132227128872	4.03394172837441	37.213612077816	70.5514831764989	17.6433864709346	1.0501970531966	133.078687367372	49.1769670449413	10.5207003864855	0.0404655360296263	83.4470630808452	11.0863705967814	64.4264933083394	9.32506254444682	77.9526263584892	112.651180121589	53.2661491250908	18.6070436653884	6.20912896439176	16.4861041114175	16.0841887452193	48.2402685219617	0.206284168107731	5.57380834170316	0.705859260728254	0.81966213927758	3.69485879564511	109.205984938981	9.03304238927073	0.139895810673838	19.8954512281615	0.152834792582876	15.7854847087368	2.84362471490843	5.9946215604621	28.1555752204324	9.3235960301385	103.485557100526	20.4618690391704	37.1110477463368	53.4911679793312	18.8447209845886	61.8624388652994
EA-5d75921333	0.342429490035877	0.117929903943097	85.3424771201907	42.0438637400968	0.0222867215130135	53.2085508751592	55.0660165808767	11.4193910962615	105.230560366879	503.758754754198	30.0824007525048	2.75340876280126	264.888983896125	90.2649889195997	14.2836329264795	0.213432849510767	437.061540248741	14.8213800492331	128.852631794499	18.7568373222703	1291.26226306502	455.409541576518	265.971006771933	21.94034181977	31.2208509590407	17.3966051587712	87.4563094082383	136.213437180003	0.400928497380297	11.6514112826618	0.770234406964932	4.20314771776353	9.71497278532676	269.237714149956	12.9978777420907	0.142874871215131	43.5992378336081	0.191025353968639	54.0836057154016	1.0669552156148	65.2565978712792	253.700588219398	29.3096375881993	229.949779648073	20.4669379908448	70.4436572336056	268.669373361176	30.3363862935081	319.868083182117
EA-c462323c72	0.0455243879120335	0.0220851181742693	36.616736518705	2.18612995668669	0.0145342063345728	26.7227935829452	4.54549606941521	3.18867831388818	30.4879520173401	54.3238092010049	16.971210377269	1.6217224505717	167.919020196939	87.6093120766975	4.63942038694288	0.052285757646569	62.5575715339656	13.6758889974596	72.4622035495241	9.83644741564103	34.2242991689014	69.0938812162465	47.4360896088215	19.849405498358	3.43164661641366	18.335609767751	9.94601560738705	22.7560373001893	0.132713192127348	2.25514600650829	0.848873742726431	0.801244199328877	4.13653599045576	116.338251928959	8.51990936281955	0.102313073982068	13.3863199146586	0.162814274194976	9.95920555336	2.10383301361808	7.00979095829974	19.3063819426229	6.53065985516342	69.9043188617521	17.8784064669986	32.0076167621724	40.9152203748762	15.9650689274274	39.6865795832096
EA-856ba8bf88	0.131277012928597	0.0216426510293131	29.2968518007425	5.28492011513696	0.00925389430073275	32.3583020732702	12.9688148133836	6.58359897428459	55.6103589577193	78.1868692031099	24.4014337757359	1.66795875256698	203.776584953707	80.3235061729954	7.89110338690404	0.042385218288049	77.8976207023476	15.202617700385	97.6853108038128	13.3230782519969	43.5570429782222	139.455341873748	61.0952805176865	21.4682586939296	11.0252222852382	23.3266423984629	26.1803493067616	24.0976138933348	0.149445621193368	4.05760483968019	0.842295571101696	1.13295648691546	5.42663296406761	68.7250341496799	11.4781751100523	0.069625422074966	37.3645896456982	0.0957172348458723	18.1616225439027	2.8754257985926	18.8134344037605	43.7613605771109	6.10341650353538	94.5750199607741	29.9360116098398	47.0995681705344	205.292946329546	19.9351433554399	72.3632971374391
EA-cb04721a16	0.143907883760829	0.0498560014473384	58.1657538460507	13.8142533603415	0.0232088924471858	43.9688102089093	8.75246221279056	6.44771396672847	57.8524602194208	107.449593904736	21.0655306981869	1.65427221866119	165.862420259006	65.9976588291226	9.10521068277512	0.0441087634399831	103.651044198818	11.9339198268891	85.7145545632645	14.0048019975749	101.021193779058	149.640477094738	74.7328809415426	19.2010942573831	10.134614263667	15.5798616739254	50.813531988174	57.8718398456734	0.216920054865063	5.94431264662419	0.759881558900057	1.65874929120332	5.88577411118836	352.951857558731	3.40864497398448	0.213747474801788	40.5549265518365	0.169893864142269	28.461922585139	0.888202825034441	22.2453024066424	119.879684397977	6.39002093219519	151.525665988412	13.8309505493278	53.277379491462	125.715323784244	21.7892369142989	118.738929941747
EA-0ed12cf5b1	0.0375290429610164	0.00777336851068246	7.69586743361909	2.94002976977125	0.00453090619094186	12.6364944210776	3.27204504768993	1.82338832264848	19.4802364710189	36.2526741586082	18.0222293002295	0.379240557745941	167.960144337476	61.1808765890966	4.22996482605777	0.0360424083615927	50.4293270775234	11.9325385589679	78.222085491925	2.47411761133324	71.4739242637652	43.5074030454177	27.5708918352288	18.4229510843828	1.6920158820337	17.1306618656318	11.789312743936	21.215344754457	0.161806689753029	3.75602413754558	0.786760908949519	1.2712436456031	1.911176925123	64.2852439968599	4.2231267016118	0.0216178677779321	10.8431350094871	0.117209716475669	7.35045897180558	0.620627249985583	4.87034630862841	17.5193769635937	7.23200324903923	41.5381885726931	12.6046623413908	44.8704398946021	62.5105134104263	7.56838036006091	48.2557984548912
EA-58b77792e4	0.84002213330444	0.262187603040066	169.271852862198	39.8721270924747	0.0702441275454201	28.3935690215215	7.40447025301342	16.779280175946	95.5651040160197	221.754703286763	27.4775453192347	4.50747609641221	245.153581893088	85.1059845529815	6.64959158662034	0.161402762374826	277.65752325367	15.2538171277068	92.4925037267727	82.1952050139532	794.544801589433	328.597716634307	183.874795030043	20.4172310626196	32.2111665659807	21.9145083089956	40.4055637336178	165.532777366408	0.440201195013442	6.38744888594288	0.841205880052462	5.31651742012867	10.4813231783741	1115.07471147316	5.77612738429686	0.742358713270674	55.9297057638435	0.151694631763791	35.226731797349	2.01699655676464	118.539076825211	152.302322264562	23.0802945265722	140.010249552227	19.4649060858713	37.8686107166727	136.194472408156	17.668648650727	223.319828406326
EA-477e42b772	0.137373235943416	0.00885514714365265	15.7617479247666	4.88824943891411	0.00409842641321235	7.4710348733852	6.93375087843397	4.24728941015306	34.7873203466173	72.8759038559856	20.8548207114891	0.471310662728882	213.121505727343	67.4824106839855	2.67680923005809	0.0360822503375469	70.0709509754894	13.2107896372156	116.755531265487	2.33431693277571	125.331390445278	81.5109961544081	51.5448119421553	19.9749220805479	4.49064906431143	18.3275839842279	24.4008417537461	23.2274512638822	0.189600390563334	3.12355807241839	0.868790548637575	1.13200671881283	2.98785414023974	68.4659478060641	1.89587133762067	0.013055910552328	18.659549466597	0.101157392759833	11.8975212331162	0.43877540746986	18.8588480514184	31.1864543256737	5.26621031321697	69.4498988354892	11.0011208628641	67.6858387212126	238.089741511579	5.67769803433599	76.1742464935768
EA-916f535659	0.0795941153300686	0.020700212043944	32.7196295042488	2.73752737615308	0.00814874802253663	48.2007216020737	4.64995096123701	4.2285992879075	37.9225521199218	61.2980435518227	16.408101588461	0.824550116084908	165.865102632698	62.0589812203802	11.4000498934417	0.0181118765871384	42.0132078775489	11.1738084078947	89.1943759113674	8.96431089664339	17.6941904105125	90.4731835085205	34.2406093496346	18.4896848008038	3.73974314335217	17.3089402531706	18.908402195028	21.6369197798582	0.14030045783715	2.63601842266111	0.797454133765943	0.571884226616684	3.47767921091041	44.2975523909747	1.65368363778931	0.0549147623909461	16.7236641591175	0.147920846552178	14.4714804358008	2.15856520296851	14.1744831016455	32.1788947461028	4.82647229004376	102.60127690375	12.7297967075792	34.9565941270862	70.714792821759	31.5545982053796	56.9219160853962
EA-bfe43f86f1	0.0949943784037922	0.0336052625524515	36.8349333227209	4.27353640449651	0.0143730302908614	37.891316027583	9.48273790426581	3.51640201449379	34.9509214072452	70.4607821415121	19.9125976329457	1.5576668357888	162.290642722923	78.5784662991195	9.51787372886879	0.0700895566096008	65.6154699448512	13.4569215828739	69.8609726621841	12.5876515489271	44.6960856470314	114.494448075707	63.6460045322203	20.1692288916817	13.8924963255994	16.8000082181353	11.6150337238943	23.8706562437361	0.115400164716059	2.78610307654521	0.739543363587696	1.06268244601869	4.4275585609018	143.3132580051	11.7920392416898	0.147033803301091	21.5419693203578	0.142593471546487	15.3978425706069	2.36259216121529	15.796239110225	28.6157331425761	5.74908460904942	91.3866565779673	22.3712067493278	32.6719452467754	47.589513724236	20.8356841573895	56.8714700199858
EA-82af189b9f	0.0550630413278432	0.0347259647291402	49.1790517916095	9.45499748246688	0.010712982383885	33.7807324315502	8.83512896855277	7.20751616010039	75.9204184770875	140.754030954815	30.1336295225443	1.0452885521644	199.059941573725	67.481428187616	7.22932353184066	0.0537630460892108	88.9315628892364	13.4578573363399	102.588417590726	12.1856961476289	91.4957133949238	117.119509921468	154.846592442177	20.2013992205632	5.47938483886991	18.6220504285203	32.0575849777185	57.6354827306857	0.143906413713992	3.83701703030138	0.802320665523864	0.998458974479175	5.7829332691444	102.436084010809	2.42444874579012	0.135487933660835	27.354608317822	0.13675489381357	26.3354005552252	1.93249017055212	13.0900165523372	57.4723349719096	6.05874578677338	154.08427981123	24.6236177196549	48.0531248204366	151.719146321972	16.5318018929852	134.969096004547
EA-3f93ecc626	0.313118314530439	0.345217296233908	159.088377203149	79.8980283725515	0.0326593990515922	32.0062807194575	5.55893895901898	8.78998449174704	172.568063109757	336.491027966243	29.6287072534031	2.826483000156	243.21449809339	99.4264172244623	7.07485807331441	0.200972975612075	316.59402010105	19.3769108169716	106.765235953498	27.4296933431278	843.956365842785	413.660016202831	308.717274685352	19.6573068728085	63.092068145896	23.9513710198742	61.2981855662711	229.838046201397	0.427675743146765	8.67852817776219	0.841711627108892	2.0371362651497	17.1507502880169	499.668053534996	14.4554937637743	0.212880388628367	46.5544475140011	0.401581136798797	47.3040159597328	4.99824115006514	66.9226037818583	176.402555767096	17.3165352412158	287.298156751937	45.4081813634033	36.287576714564	111.624634996627	13.7420184325117	298.664869747154
EA-fdd080d56a	0.326170492416788	0.161980253549623	143.932692835522	11.4238445668141	0.0295197391726509	30.0861411025861	5.42646275066386	4.38401392699596	35.5050907110157	91.3588650896616	28.4494773023273	3.85262742401678	247.668474879383	115.42407223948	3.71463913026038	0.169246543558511	153.763994152058	17.0689784166466	76.8378364936537	26.9483766919911	229.215315981338	187.162011578486	81.0157570226851	21.3344324026247	21.0821073830392	21.4228747729345	16.3071990126018	100.346198509003	0.390643509210646	6.13743488743638	0.903414376934001	8.43763829346844	8.93111956589127	555.154008835146	13.5446266019863	0.249251117043092	34.7104688539134	0.166083324328845	16.5112468705333	1.69283205893459	45.6111109617444	61.4521106315478	20.923039461796	77.2705424710702	31.7463675639625	43.7482244841314	145.135136826866	16.1756093336157	99.8246225041451
EA-4fb4b5723c	0.0393861239191932	0.0262169886064679	16.0946361052099	3.57688325066882	0.0136567014140919	34.5550521849843	5.59473992849715	3.02184093675103	32.947895867741	49.474177960852	18.8726231011067	0.782153063072725	132.332047059001	54.6211747762308	7.41282432588796	0.0309069893751801	61.4139413337946	11.4952092286952	64.3716635652729	7.45449243476419	46.3469467086558	79.6522711845737	50.4150220152737	18.1684868942919	3.73733748055846	18.7272302696489	12.1122890866266	26.3908730158329	0.140593917376004	3.00758229507715	0.678689945283869	1.02356782263494	2.91079580475021	92.3399778543258	2.67151402426135	0.112364370302163	17.2074813742103	0.136212854160876	15.0439016069141	2.81057334446825	5.3428454225387	22.168819931364	6.64770995374362	91.604805455791	19.3370335438281	34.2212605143618	30.8832648279641	16.0444609503565	42.0456092236727
EA-70dc4111a1	0.085170389025542	0.0450642720053164	31.149629153227	5.97237804447139	0.0137229507157204	32.5634290368266	4.77420287788854	5.18754340306941	40.1846705743235	91.6825735512468	23.9849775829643	1.58976494572606	176.226563531975	66.7436172445928	5.54253292238176	0.0372485205957542	101.134806253859	11.8161282679957	65.6093780047436	13.1101040236945	97.599090803952	161.200850384452	48.7181738260923	19.1947567556596	9.66700158442663	17.8183371411197	11.5673310805234	44.0997116992445	0.173518213681877	2.62072616234875	0.730925305680993	2.25121166813385	5.29757484707934	127.525163396244	4.58522167058477	0.0889358640946475	38.0404922094144	0.0865427163085463	19.1864095069949	1.58870267381678	11.1611438479045	59.3368759378407	9.47208229349905	73.9507324044416	17.6548989623679	52.947219777611	78.2967520402911	17.913328740267	77.4518539222568
EA-9f7edd6526	0.0933516319927549	0.0245011538839303	24.3547499103399	7.4611397744612	0.0119366233287705	22.8094104918573	4.66684239274938	5.06577973976641	32.7757751526494	60.2098761584887	18.1841932258372	1.06750718115188	156.799053076281	55.5411056712646	5.11469950828508	0.0349861794616015	53.0703622482862	10.9076219751817	74.9682294679294	8.11864773417308	97.5240872251096	87.8382706308289	29.5763254346102	17.8734059669172	4.91329521125231	16.8988945854877	12.6787073324549	41.6591020359722	0.149416094714968	3.34287966799616	0.759071086761096	1.91408377415765	3.32168018929105	120.818193499011	1.82538109453604	0.0620735655938937	26.7543891096328	0.103738530319305	12.9467538480027	1.57721786139577	12.6224198379254	53.2311482124154	8.00738166075382	57.8806954637663	15.7142277076199	39.5088417995031	108.333567323592	10.4364372163641	58.9707414618586
EA-74e8aa68c1	0.0465262068204342	0.0161454914994431	11.4834055971154	6.0688524942163	0.00704622673388665	28.6407823493247	10.2441419322648	4.89531963802124	60.3800260210267	67.2563193192391	22.8769084109484	1.80420345321701	202.321642827831	85.4679494974905	4.91654941907989	0.0462182003178773	116.032087037169	14.8884210960007	75.494887000007	8.25460173959129	51.5417564116485	125.095487619929	88.6050918782208	20.5837125789557	11.2396367967413	20.8356937471176	24.1269145489514	43.7975441021504	0.2341073189712	4.57592069429192	0.778398485827461	1.43458213994047	3.6276553892469	58.5016474144321	12.136042298194	0.0412398096280346	25.6173766567757	0.115581341146217	16.8449592689397	2.04819124142963	6.74734812066446	22.1948501272664	7.11341706354449	106.919291453376	28.2047227360616	56.631251141227	84.1580821019757	15.3759331093302	46.850149401773
EA-b34cdb17ee	0.0730452137916639	0.020988629851509	34.9478380918971	3.31860103760812	0.0103351420399182	35.7970094552997	7.66315698326698	3.31456208112251	33.5309561525706	70.9678962389805	25.5008923393444	1.42676924762896	162.51083642027	68.7856357187602	7.38234946260123	0.0374606132728509	87.5141863776428	12.8578980270402	67.4786133765952	7.47153813545499	57.6483506021541	102.612708551134	32.5682424240453	20.6402729737981	6.19404683261743	17.9412116065588	11.2185131517819	21.3330437140383	0.148753287990615	2.19501239203345	0.809166865475766	1.47815583967256	3.26536047235046	75.4345473763262	6.35111189939339	0.084881681974457	19.4596025097617	0.125940618790533	11.9868385038674	1.70294040317491	9.88827878212505	23.601638665231	7.57378413340698	65.8785206682824	23.290682943334	40.8576725415936	70.7455969310211	15.7540332607769	61.6640166547548
EA-f3db306201	0.0262939494057602	0.00796323474400007	5.42007643253773	1.25904489470952	0.00536494853893232	22.5952550021698	5.72756769015424	4.4573723603557	27.4422630425376	39.45970380731	21.7462977980149	0.689596320352317	145.6710906877	60.7079716093339	8.67992999805639	0.0229836185723679	47.2605415223928	11.4462924547057	88.6297061640979	3.18348723563189	41.5322667892222	74.3016744254142	27.7685957025973	18.6509154315232	1.82580141288357	15.7921154195897	27.4981595002521	37.8285493308241	0.149304101699367	4.43074691688432	0.732877175828022	2.02551395371916	1.7918927177282	58.7837728615766	1.27636572648059	0.0240038148059451	17.2230069399983	0.0853992312276421	10.1392110199682	0.701033231950496	3.48083857577488	23.1349636836568	8.06171604350626	68.9755847361294	12.7203635608779	59.6581218441074	89.8495120150198	11.805265660706	44.5082331835871
EA-58fa75bda2	0.299991997231548	0.119677662909389	133.616853284269	20.8252653943385	0.0233946602063041	19.8108882165923	7.14337415281286	4.42498960337996	60.3032396246749	152.989126226805	24.2608548825076	3.27271232199669	275.058617426254	115.229703053965	1.41203269341632	0.0934765315498701	137.469897142412	17.9896723936353	82.6672184658116	19.1332147762886	568.006958697983	289.16290465988	74.9358050213422	18.8547432333454	58.9641252010447	19.3136840009433	15.4402960849133	111.077497034756	0.591110661845665	4.41203012691582	0.799403246504312	8.94660408687763	9.31622079783741	574.736814882311	6.05651892286398	0.171700496185747	43.3978682802897	0.165135974554337	22.3219359258947	1.17117161756132	39.5440460564499	175.560007720547	15.4243617233982	91.9655706632781	18.986762109071	40.4699649880491	175.301895761083	13.5053003890386	177.317416264177
EA-94c6ba1664	0.374465748176602	0.0154240647391565	41.3412822509202	23.6147259413433	0.00680168933092448	8.40698257227375	5.4835481810992	5.08729351653895	65.9572811687744	164.725725967204	22.4040889016036	1.49069376392198	324.378961470459	109.587181997846	2.68796674682868	0.278165364690523	148.020764396297	15.7402842988423	117.553341222501	4.7813535214119	340.253162099688	159.4534532624	96.7163185526297	20.2547001338626	10.2353888243777	17.4973904386006	14.7085018138563	79.8348188827652	0.250371874337868	3.7356731846356	1.01599491769486	2.09877474208646	4.84321319697611	262.342609050086	22.3295758024525	0.024749682209635	28.6294665674416	0.135927026345151	16.3549303631608	0.20350736128372	63.475840350693	84.4573483590583	12.2490025222725	70.0055562795208	9.50906732520397	77.8298715892951	475.522921868857	8.20355398001955	173.795756927612
EA-a7ad2a03b9	0.078985282270252	0.00723251794753757	16.3037806528313	3.06746363202044	0.00576460377178218	14.2352636049939	6.22972598321762	3.24145199264694	25.8887306660853	70.2055731905804	24.6128899454412	0.996335474177132	205.034219907971	80.0452194816195	4.2171285961435	0.0291518273301109	69.7663037989726	13.6626329135643	119.01559414958	3.58433661117451	103.882282634146	69.7717859570186	30.968268962774	20.3238167730565	4.31293235860536	17.4730103297505	53.9196999234959	36.3574583028062	0.347158993405361	5.42578756821332	0.886237780731813	1.6643986113984	1.70678072916662	153.163650019988	0.840328263570139	0.0259089040337532	30.1715449515369	0.108535129548985	9.1392612630824	0.226860905949564	11.3097060792197	32.7322350598101	8.29351809818466	47.7264609119715	15.2000789260136	114.780085875388	83.7983144745839	7.33696627130986	101.3113177417
EA-255f1a742e	0.0683490549027558	0.0136751814414718	23.1816180062293	5.62892680845621	0.00556940099483927	18.7414063172761	9.15113008039637	5.50799245396346	55.8920079541566	72.5991341140992	35.833093175692	1.08648797802151	189.831753000286	87.848296840273	4.86233263038612	0.0313637057358423	109.81028614831	16.1451587884574	129.204331862627	7.92179827968774	169.772737123674	120.027358906187	76.8105661569929	21.5143131712375	4.85099748243527	22.4098639315332	36.5594945716669	34.234853051313	0.140405825535984	2.73684091965793	0.835457743659599	1.34051099337862	3.30280467378751	78.0875574074441	1.76752551181196	0.0297802086194277	46.6863088518058	0.113741605363825	16.7551587168125	2.45539977447633	17.4097708927022	52.05604330592	4.33864510336638	69.7380562788371	36.4151465857091	47.3052148373758	159.697085156264	8.27693461551116	102.833629607046
EA-85533b88f5	0.369780142757364	0.0344623899428468	56.286669286016	15.3421696245093	0.0121434560673872	28.9258703703311	15.6524010631947	7.45658192658461	59.2865137971541	176.47269312837	36.1431574119166	1.5035292843487	257.632308347259	81.8551982816517	5.92668416132762	0.0320282251973731	167.87917964733	14.1900680393928	150.717438296392	14.4188532249059	323.259435192825	425.060720730936	130.207073121978	21.0173201493627	23.6222948495563	19.4493293013843	63.1278516308003	69.6397517369041	0.242121296365565	6.2011356376401	0.909511222436505	2.86544338240514	5.95155380829361	350.911820971947	1.26039171070388	0.0499207009974438	76.501772276511	0.176144608577354	44.0204545995901	0.351873766169964	55.7958880368361	166.512187294278	9.69904748146786	123.822213998021	23.6891718743164	113.993292419379	250.908675211577	13.2340360861641	190.581464646842
EA-59aff587d0	0.0717735042218508	0.0160477204774394	22.457752274458	3.94885381859552	0.00871752940380088	34.8763068403027	8.70032958971253	4.27502278756843	21.5904723922349	43.9650245293259	19.4487290248964	1.21719918007918	156.630022548618	70.4912615620372	6.55885148110707	0.0175761467594202	71.7761534596442	11.1887645284781	71.9522869437657	8.76262212312209	18.8367071108025	104.739123674782	34.4890840379151	18.8038851240349	3.31042996113814	15.8820120460423	12.611187402488	24.2962056227586	0.161774809263238	2.58979717414541	0.705331001369084	2.69111691158872	3.2666916929673	83.0624676180231	3.33109310231182	0.0354155435617505	21.180362846163	0.0887072308934238	12.851001825883	0.624910757178655	10.7984779489394	40.4379443339411	5.50168899005492	71.8392878936273	11.1001755035873	56.8142661441332	59.5056848684155	19.4481901590611	38.1201705417711
EA-4effb7f3c8	0.0332527350676646	0.0146443970753534	11.6541154807689	2.74099914658637	0.00731676580520439	44.6081875078159	9.72416902480573	4.25561345153509	25.6390179328055	31.9806773864305	20.3854595794312	0.530757533582854	125.063244263699	46.2976347545961	10.3873592190195	0.00891386858768023	55.6944816476979	7.84998862436885	65.8752140118767	5.67745085931503	17.0953096602952	131.754515854995	27.5217481133279	18.7201541621626	3.733431287429	12.5783789221715	16.2552031216602	31.5450663584961	0.110386041658372	4.23108146115226	0.605547294909734	1.98183600376346	2.929039286344	73.2992440342043	0.738639064763112	0.046323456330685	27.631226307534	0.0821632537773127	13.4394617644487	0.537459705779216	4.12472754860199	31.1585708799819	7.70414710164429	77.3381852723581	12.1923877607808	62.1637820008452	50.2777878843808	16.8538162216909	35.2364772547067
EA-2f4c72da22	0.0969130329753231	0.0309512667546481	67.2986724767812	9.00648390536918	0.013458378311992	29.1348704244271	9.5337004023094	4.41181149966681	51.17530571643	110.245731960656	20.1015774248722	1.99320177260148	205.028654688851	86.5289564844437	3.40453975678557	0.0529633284404814	82.1433990418117	16.302182083475	98.2282674569265	10.3186304106426	90.6431532749078	101.150025012325	71.1292475569182	20.0657744629944	9.62351240086388	19.7716830365796	21.2106377375433	35.2085092982246	0.154091706007783	2.94221571138209	0.819746293373011	1.57358670463291	5.26558163616368	165.115253645358	5.25507376781951	0.0811887339170616	28.9910305501951	0.151689884199095	17.4733519678693	2.1046330958049	13.3448937218944	52.809921642731	6.06395982852279	103.71460928657	18.7563406417206	47.8277719669378	139.791605873335	16.8490035192255	107.380232608226
EA-f66ce68638	0.123454365353019	0.0290949618104425	34.6367240678479	10.847522932133	0.0160514158631678	38.8808292713328	5.76892712921627	4.75248253246994	42.4986506873951	75.0148853843805	21.0575413525586	1.39217573801674	171.986937452963	67.3219311085888	7.04494020298411	0.0304958449684509	79.9532351028373	12.3687888629889	81.5772981604477	10.3087832454359	69.1981295934421	133.249194396942	40.2126334113939	19.5025929132569	11.3036225252671	18.9012068815099	15.4570996564972	42.950180993885	0.193016955336496	3.50882831362879	0.664561960026259	2.51009581338928	5.42482563269732	214.343427053496	3.101050125063	0.0993607841112756	33.2545520380236	0.157797367488227	17.1723163226968	2.18467895441881	19.6837859252066	61.4964814532872	7.73865639382789	93.8109909268068	18.3588309696975	43.5323708332725	75.838385592284	20.3573086447793	103.83189347983
EA-584decb792	0.0544797245134476	0.0193454037884113	30.3996094065472	3.62634032271495	0.0158568171270365	49.2628453049177	3.53841414474114	2.85117642324808	16.5727505848237	38.3467205741138	15.4910761723041	1.52561150845603	144.98703940388	110.680558144792	12.3582414323263	0.0323196712917098	69.8062792476461	11.3541139783999	73.9437201258899	5.89663695806327	35.9532533925684	96.0830723911452	22.1950986040785	20.7123038646996	3.17569667412523	14.371610770471	12.2456905321106	26.0458764712874	0.129035761972402	2.50019315488887	0.758503679216555	2.20374772526962	3.7668302618771	136.733228477378	5.22037429451802	0.0839410357585646	14.770599765044	0.120402584729947	11.5121354012444	0.581357207802186	7.44565496691933	43.947046621144	6.55738935092673	46.8264954469122	8.98184660652439	69.2903629495508	33.5505477641484	30.9976023288781	27.1610735364318
EA-9efb7c0960	0.0136043378119981	0.00967255806936161	4.49845873802705	1.20916272871848	0.00515819853306271	29.0969729177602	6.91849540012398	2.65649985265491	22.5919649774457	27.9589738797767	23.6731398171663	0.388539493931745	108.313106172894	47.4176032558244	10.1264437694501	0.012417724923508	58.1232731760665	9.1650800651509	67.2253560863284	3.70251717714026	18.1563749197285	62.7697942789787	41.2572738932271	19.4958609568966	1.54002074390546	15.4048924229944	20.4373973990124	27.4283668400451	0.119820119939443	4.42857445336823	0.668422364135421	0.615187728213813	1.55848295142678	37.1287031665806	0.720101497943522	0.0369992255386394	13.5621234853774	0.102738647104548	14.33731836861	1.16641434284315	2.02162594530998	12.0345785343876	6.06141114783667	92.6348798994016	25.19822723042	59.4439230534911	24.3591412585861	11.2314056626895	23.9267611113087
EA-8827b290ed	0.0521915079069284	0.00642597845811541	13.4270455163818	2.68650757787679	0.00369734567987502	10.3012360445895	9.32729860734807	4.81811814310768	40.4531480912738	50.025119763568	22.9421829711025	0.983990178270249	163.145522579203	65.7469797189223	3.14631538741617	0.0399198619704452	62.2370397884351	13.8396255554584	96.1448353855573	5.11130793517763	37.1248543332383	75.8719021748257	80.1075341192727	20.2355131255809	2.30284167152752	21.6070949637726	21.9180475519566	26.1663502154469	0.127259860615815	1.96939043101114	0.781657156933429	0.623079268700984	3.73707506539724	26.2910633427639	5.88263023727546	0.0186868042999804	17.0917716077807	0.0626709828110261	13.9716441459943	1.5549730898051	8.91426449372798	25.236235080687	4.2054653969659	82.07917991556	19.0020557563265	36.683422378372	97.7406190676193	7.49393387992184	34.7023943784314
EA-e3cfaf8036	0.0718116244207416	0.0904093932171433	17.2434124506327	4.35990016700723	0.0205548386814495	49.4829723293579	12.9642147402354	4.1790260190833	54.8742923884611	83.3257133750244	29.3811140250987	1.66575219623308	139.392576830828	58.5778397588302	16.515863744925	0.0507395324946808	242.740661538701	10.1013048586946	57.8740759480107	8.35515902948929	75.3888443279549	211.054830818836	111.01259545738	22.8127052213037	22.7473704321307	14.0480732605489	35.1148901886752	69.1176541497877	0.292086130719743	13.3921333220186	0.763022455822368	2.94689964770921	2.90624305583476	273.488984303391	15.7258422804471	0.235042189823639	59.9121764164689	0.231417309538912	30.9672209411348	0.299637834195843	8.02983025233563	31.5183214033815	13.1419387144952	137.888805835132	20.0425218668961	107.680814264683	94.6877915507718	13.2929300603026	58.8202359835842
EA-deb1282668	0.0575419468120564	0.0138732393981907	12.3581798753529	6.09654193499837	0.00778491935549545	16.7493795250272	4.03582395607631	3.50348279172154	19.8554454546706	48.2526513936221	23.2026962408398	0.944694754782813	177.925245434239	62.3898594751446	3.08157103267684	0.0292428180791374	38.3400738262603	13.0764514358289	77.5204348756999	4.93480890562632	70.252301366968	63.6313456584105	30.6046433852342	19.140991494235	2.38250146971976	19.5401433004984	13.4741126680947	28.0631440109746	0.116063190087314	3.80102576014308	0.774245794910642	1.86679229372111	2.31167344892226	131.746497050449	2.54180995376877	0.0404233590685739	18.8899283771446	0.0869573194252325	9.66763903903459	1.30283477867946	6.47147524654988	23.8079584424308	8.42266638582439	49.7359251075329	19.981465461949	50.8885231111073	90.3582312542938	7.01820072606437	53.2661827697433
EA-4ebc9f4c08	0.127012882586312	0.0826073959807089	23.2968589746295	5.98428905055279	0.0325284791909485	37.4107719899955	8.95894734143925	3.74505032760084	34.6078137094805	83.6525423820784	17.8219625183668	3.56465345553191	162.742623556511	54.8635477803565	14.3945953253338	0.0672420085859991	37.6058145549136	10.3153017783412	66.0226485590193	21.5957249223688	45.8035684489373	131.25542026788	41.4403410514799	20.2413738237659	6.73422415364252	15.2019339966182	35.5248140231232	31.376197282099	0.274011217742339	7.70515391684925	0.82250599246699	2.12495717424302	2.64365810057911	238.431950746505	13.0925456279582	0.337490523500381	37.9588339076826	0.169201634269312	7.58310807492941	1.31434448441338	15.4640423552708	45.0516427564153	10.2117442406604	66.3937915298642	19.5794911117521	39.6459922630563	200.420031574889	18.8945047698177	74.3675947227032
EA-a18e0439db	0.18280578520064	0.147483673974674	48.3070410901619	5.16477222055097	0.0586749295004732	46.2143899173778	5.61961617680544	5.05795329429345	57.064298212503	104.125902155481	20.7876793052568	6.53386271743322	242.266753908219	113.968056449357	11.6310414142244	0.195899448125836	112.341199635031	15.9372620384615	80.472268687025	38.9319314142324	46.0585558372913	189.621313889022	77.6887990748605	22.2629685474169	51.2997435706818	20.0275063499143	33.2329654281146	40.8406955842241	0.437138929060932	7.77492261881526	0.927340025661843	2.0871262403693	7.22716832923651	347.522153195413	51.7594180234043	0.63467879229356	37.2211035118376	0.279238338313936	10.8414353881302	2.25149628378667	25.6119789290147	34.4394502520901	13.0878409062332	76.9548865004194	26.9493671689504	43.968672189098	173.802859025405	27.3366850205191	82.8525752670171
EA-d5d337b227	0.128557404430954	0.0106577856703223	17.9505466040745	3.41525379608045	0.00726188064865825	13.4897869554908	4.31828362844847	3.65547075237741	25.1164170399772	68.5224395854894	17.4760831344162	0.311109837871311	171.911445077704	81.8332182557497	3.35105475469712	0.0249511832627453	68.3454675678837	12.9307453382254	92.5782722195038	2.80691543663425	104.761668815347	115.514360672492	24.9033233744136	19.6399997392384	2.68800251728016	17.9148854389656	11.3641388574292	23.9437811417326	0.132167647244287	2.55654127962736	0.832488698110306	1.76203944802107	2.9921689917653	105.73912174508	2.40025298161039	0.0280363091085936	21.3619560761053	0.0602201268005229	9.50914196746526	0.341488300068113	18.2857027831067	24.8356010930003	6.47751440006922	55.5024717197301	8.74350079119093	72.1252816263656	114.049859289399	8.817061136692	72.2580532790775
EA-75925e872f	0.35804516470591	0.0462930037435706	163.901662956247	11.517244158394	0.0173822486867763	39.194207216148	26.4806491912736	7.41235362160189	80.9425515309972	231.754157538247	33.209549828488	1.58287462765386	305.497389747791	122.2976559455	7.14114747408502	0.179562150580737	174.762931090556	19.5678562939459	149.165145550585	13.8594487121139	697.310300751916	225.211195757824	249.136006384503	22.5288767536124	15.6270575775456	22.635423144561	58.0100720601063	71.6526371802694	0.387995553132619	8.77665351227822	0.968491924249278	4.92551934063105	10.0332516332589	281.273094122783	13.1421887287693	0.175258543904013	35.8032451303248	0.488092794310432	37.3514784171617	1.33892741911185	51.4183310678491	118.995232022225	11.5066234052585	137.006725708335	21.4411142257355	54.7508811995637	306.634410002492	14.4899097069798	225.563745261322
EA-41a13f6858	0.19823024666178	0.0127327962943079	43.4466313777665	4.29697932742877	0.00553299285992642	18.600882108438	16.0026248350964	4.7995808592007	36.3444692582226	108.83432016225	17.6034559425931	1.95232414106189	222.737136630699	78.56629545183	3.04508593424889	0.0815421500322041	77.1124406995862	15.1675976308783	102.300016603722	7.53011639887946	64.0383526871216	109.219854418684	85.6636893698928	20.6786926769036	7.00475097063483	17.7285762107656	24.7209145967638	20.5765285306247	0.169742343537943	3.5293842023076	0.906675488866711	1.18104842790751	5.20596910626461	56.0932171699902	19.0672247008163	0.0357700931650002	22.4339551366694	0.0807644237387868	12.9830578263004	1.18244425675471	23.3548208399299	38.1678841390968	5.96057664327424	43.679832347779	14.9004525268673	44.9889900741364	287.101472391878	11.6183811099701	73.0716470179508
EA-a9869a0237	0.0529719572283577	0.0405421702390135	31.473223039302	7.01975939469896	0.0169040610571229	40.5823380302817	10.0133058614199	4.77908314457467	44.9982630808418	66.6605677163795	17.5647741653691	1.85443109738337	162.572350220497	70.0707831762941	5.88980463267412	0.0466449106014541	66.8202069702948	12.8541573260345	69.3861803258505	15.4254660905506	69.1568334751436	94.94602066001	73.4249476864797	18.1906987154136	8.82027324633951	17.8071747187417	16.8248140755466	35.1649163594792	0.174463942997254	3.63655258403726	0.769969662128091	1.06117883889594	5.26499685186529	132.821080099891	4.71531822266426	0.128655053462669	19.1397015566669	0.160122297396361	18.1445414322313	2.64450177497228	8.35671261654757	42.1226179005456	8.35745337543905	91.7744966088749	18.9562406106471	32.1831240171809	56.3409116703205	20.8615076856911	50.2524001517256
EA-0b137c8555	0.274000890103205	0.0075155189935235	28.2146372660906	5.37065702201084	0.00436274192113132	9.00669207978476	3.41814884749882	2.81057773918367	31.9687632267114	105.212740305974	17.3305895384751	0.398200375737573	252.934337080068	98.0167580445841	5.03210851939726	0.0775358424353516	49.0181809123462	15.7383186466065	125.795152591273	2.19903660000055	226.253498673927	64.9483363028869	38.8601692613814	19.6216755927805	3.46377074684856	22.1844134944589	9.5817226204244	23.068916969816	0.121575720430661	1.37312578883859	0.866226240718589	2.3251112233504	2.60561034447589	78.1295715232538	3.47756776054881	0.00899404975449558	16.3576845975342	0.078582142328371	5.77068062260026	0.978578990142512	36.9399212038347	43.8021062857934	5.25889589091569	55.6027333363137	10.307406749047	49.4522926266362	300.072142976161	8.3109069610747	190.81663943088
EA-c412f95101	0.51585732775914	0.017562570443632	30.8730232682118	14.9057676570078	0.00832052806229895	22.1361548078345	10.9260906955835	5.67137140100272	34.5021444920695	130.708497331868	14.0724123618761	0.780486746377165	157.089419811249	57.2390699476301	9.8644510968061	0.104685152167567	93.4728101994165	11.8874216474497	92.5560537908806	5.14122459422015	416.62701226726	268.446974459693	67.4258459506817	19.511357404992	8.88416961310852	16.147523928225	34.8415963303271	53.2244775001368	0.22499805443062	6.34208168020836	0.721602462058621	1.9834116574697	4.57066025980466	235.302136708067	14.2999725831756	0.040348771428188	55.7224614001268	0.117271719822633	10.6544976568718	1.24941275156431	64.7778379250921	87.2485234354965	6.52544988908741	76.7385369478347	13.8588938037313	50.9541307451783	393.120866542946	11.4331133876835	155.265376687518
EA-e658480097	0.0867717587447375	0.0269844134666516	22.2470661046198	5.42713961596711	0.0109421207202889	24.0471547941936	3.35242754361016	4.98484909358983	33.321426239797	64.7155324197483	21.7557143487146	1.22710952088331	148.403149908812	62.238721408469	3.84331940008684	0.021331698128035	100.138130844038	10.3502059276617	65.8076147070772	7.88634500864785	121.950270343557	146.835232388665	50.277214529103	18.4750400210421	6.5901237618086	14.4237729612213	19.8134450018339	59.7605607522309	0.206881333876629	3.43749527179762	0.74540868018886	2.38295288918538	3.72839825599252	253.955788484289	2.60526972940933	0.0692254070866862	25.6033594572793	0.0877006146410144	15.4426142255859	0.543846867363236	10.4261307426439	50.0701936643349	8.23221602226207	83.3193215232351	13.8388122496134	56.0365187358282	89.5594985093564	12.7897107212135	69.8938578707733
EA-44204122b7	0.169373571446948	0.104370411091993	31.7596234953664	19.3929755004033	0.0209594213299298	48.8075501619268	10.6982639612756	4.07473223138776	53.3001040857475	109.031702147485	22.2653728455623	2.04766194070798	214.680304338713	93.0505847493574	12.6833744848457	0.132643734516441	247.730608433008	16.6000880019307	104.354292215036	19.9027936260051	601.906214538747	243.524222473309	126.102638562533	19.8963735597457	35.1293735510696	20.0807509175296	69.3212883241057	103.305869323393	0.291675077947103	10.9316644656398	0.764724492493552	3.74640074237319	7.41827472554751	173.067487526498	21.7827947582239	0.146464685595579	34.8608264408202	0.130488237475092	24.363516439234	1.25946727188283	26.1862885187222	120.479716938176	16.8683697601781	152.787282869193	18.9680643394194	40.9410041569208	116.51982981827	27.1299278983982	171.521561501812
EA-c28e1571f1	0.136432553654023	0.0252523866642485	24.8523208714808	6.29462904866042	0.0083154194623796	28.3133809042833	22.8704788116223	4.62354014617163	64.7624026879488	114.70507598022	30.4608616667372	1.19644250411589	256.903501449159	104.558311076593	9.41351108681225	0.050804401563793	110.403933712244	17.100434163202	125.955062659533	12.0060635817274	265.05595766442	105.074073001154	113.252275421623	21.6583867206934	11.3707756522913	25.3168883428634	32.171880970083	41.2487543195575	0.220953694843941	3.47095153881485	0.866465243088278	0.890080165191811	3.7416045039772	50.1159966849773	2.84036788463013	0.0574768229373969	21.3943552416909	0.108942829369486	18.7705554521875	1.76644589259805	22.9026986257722	61.5244404074525	4.85893920517895	96.8343119360135	33.2647506448748	61.5511857043645	131.584873566525	16.7148633077217	116.107853866037
EA-dee3abb161	0.0761173293640704	0.0187151727243414	33.9340157355576	3.83814649916056	0.0121395234687807	30.2476137594133	5.11748370519805	2.926641987289	28.1486112371935	65.6450111773624	14.9051029008947	1.5260884634993	160.049758544568	86.0340512226966	7.26218084326247	0.0446253129458224	96.0026707228931	13.4063997210619	74.464717515145	7.04419049722296	25.6975142211715	113.811699795811	37.6492733402611	18.8102636706407	7.35862897456894	16.24430854873	13.5552197381303	22.2778978462227	0.154521174696474	2.90456570221079	0.795744254512462	0.786889905692143	5.22492905420217	61.5569530209683	9.35634019122539	0.0682382072093772	15.8777333081586	0.116650837668856	11.7507939829303	1.42492266932575	10.369898330245	25.1231320477392	6.97402865093073	80.7008715286978	11.5804147284283	33.4418251558186	59.224349065176	19.3880812383884	59.7771986073222
EA-b163abbb35	0.0484815813153333	0.0312683897636397	22.0894492203408	4.96460008268464	0.00978000333875453	30.1282382282424	6.13026661338918	3.12324581694161	40.224531945341	89.4103206270239	29.8235294653948	1.24858782480478	162.223020354232	58.1194781204633	6.61810547257354	0.0352732828471644	80.0909294041206	11.9525496380924	64.7096762835623	12.915592941156	66.8486973355794	96.9249654856903	88.0603048394047	18.7677381916518	2.87349302992586	20.6355178457481	9.44014745352181	38.602145377251	0.104869135178231	1.9301108912463	0.743118188832011	1.22144251229727	3.03392040841659	160.561304689345	3.35073757004152	0.0951793922019399	15.985326805947	0.0814484510529345	15.8578774061106	2.41241637777379	9.30144302036	34.5364218583247	5.32249875431706	113.536121394716	32.3848878591658	38.6371589886772	35.8561594583341	13.0098888605582	70.5021856662058
EA-dcc952b7e7	0.030953540469746	0.013018560427441	9.49173233176849	3.73939872632813	0.00513017159123556	41.9038559632289	10.7020705689994	4.28447753383255	41.0174440286026	87.9741758016589	25.1772400323117	0.426963829174529	185.142531315002	64.4982247436386	17.8709941315651	0.0267381203113099	70.4502979410704	13.1234171726174	113.012401761308	4.37034835016272	141.485767144594	112.442255189345	72.6338732212959	20.7186946981468	5.82019798408654	20.5932371916194	28.0926607335395	31.7951734074319	0.114261441986567	4.63345735092658	0.730376809380309	1.24324929051471	2.86192130401385	54.9850136646274	2.90371422921154	0.0262245091343761	25.7475513715883	0.100465656184058	17.7054425521455	1.71870391188473	6.20763016648886	34.5947562863486	7.41524003011792	92.624039019231	21.6148414560464	66.0733191011909	57.9149362594708	19.6668347585955	105.358216649297
EA-a761874343	0.448829318649462	0.0400040873036729	40.4185463185538	9.15442886982227	0.00890498555602798	43.7955044057856	9.59284782221426	7.94980236866709	44.7572878099038	149.286753079304	30.783847699553	0.94042629055906	313.720714398939	76.9411879617921	17.0259503167092	0.0719847029254359	132.707472568729	14.7419287862697	163.9651381937	12.4760103953898	187.058564818227	244.191323446385	92.4838768647023	21.6705678272869	31.6547827528839	20.1952383691224	66.8834464067391	38.2253768486352	0.195296828771543	5.92210498938496	0.879659138293004	4.10070448006573	5.30057780459334	188.804073936401	5.6428137178292	0.0629198984908546	74.3637854958294	0.15376781704937	24.7367608919667	0.838893865870963	63.1072721565634	88.6761548114765	7.40239662197036	90.7375992660251	26.510146250118	54.8984903583503	325.791643838165	16.9956545981696	244.889222371434
EA-2fbdfe2839	0.0403527973255322	0.0279657109736208	20.7954284041942	5.0417870540596	0.014326879153009	28.474181310054	3.10275233871894	2.42029161782354	34.3086115658823	43.5268812350729	18.2883764216839	1.46764018961184	172.500720324448	90.6471611812311	5.88962716203417	0.0611666815594768	55.5567003964985	13.796783869021	73.8208257552352	10.4407123403293	81.3464694635332	87.7233099872227	51.574051015986	18.3344541547947	4.92150290321493	19.7905481185129	12.1970213627529	22.4279580425996	0.138744869384224	3.16113211482985	0.787429923045354	1.16978773507868	4.58723755198023	96.2541911996121	6.25618027906828	0.0839186876263221	17.8528005302082	0.129605956044482	13.6529599091601	2.51916385792943	6.44206210141959	26.9701685928787	7.7408469180406	62.9970500042731	23.3140866306889	30.0311510235764	43.6042427065805	19.6898124301337	34.1971358144379
EA-d76c2ef3ec	0.0944900901936888	0.062104329970077	32.6508184692562	11.2590983513159	0.0169406759000697	37.355682075767	6.69452683940009	4.5377949178799	46.3157759311381	76.3299377990241	15.879032035365	1.59199953118426	149.146777605543	50.2689493085614	7.85983218292522	0.0340882437215491	92.3554306924581	10.3572804365335	59.6535350004388	14.557611604848	116.119887114311	134.472559001567	68.7959834397218	17.8478805386854	8.26301846054172	16.3064419340823	17.0223430856779	56.034779199014	0.251113590877335	4.98119020720878	0.681280402528244	2.18277784284474	4.12560595337905	258.951778105492	4.24775218537604	0.154464277518621	28.0531662108686	0.168755083320258	19.1877624657268	2.20875580414469	13.1805447274621	50.0577855839833	10.2711841026021	92.9215641963964	17.1708986685315	31.154756395764	65.887491520915	17.1906172955482	54.8512146781418
EA-f75c219f49	0.0299589472345509	0.0101085534386727	16.0317833011702	1.18120207988589	0.00597165666250069	11.5306698814374	1.39395536724483	2.87817042895827	14.220729862407	46.1180052981656	11.6141247362432	0.753015888445497	140.99080892336	67.1668901872583	2.10787670528433	0.0459011064533595	51.6758719976046	12.6453076235017	74.8378089365429	3.80820325006269	30.3361259928852	71.3783004647707	27.0423814127837	17.6083994921223	2.64551403241665	15.4031385325212	9.49494284519555	11.3329882259105	0.0822570589727563	1.36913441374376	0.76617386356969	0.869751932824331	3.947757501239	29.4688839967336	4.12368821352856	0.0260170188978711	7.95921839663413	0.0359334821632153	6.30390899956548	2.03920655518499	5.98430922430149	13.5545143874825	7.91104205024844	34.0034581575426	9.41169505589563	22.0526014940381	52.3666491043065	6.03348811600413	26.8429332260761
EA-49cb514d22	0.067224024316737	0.0305891977439908	14.9713934845151	6.18461804242361	0.0073968542520264	18.9826502684631	2.55662036914381	4.25046444535155	29.1488403149249	61.6871779110378	27.2133618219637	0.941122969887185	177.680855463189	75.8073549701142	3.67300270117153	0.0355292996682387	70.0661368722932	13.6107237706399	76.250781998695	7.17573781944326	125.018418140837	115.2705797686	35.3365385779701	19.0574536429291	4.50063154626358	21.5009098891222	7.80591337621025	50.4099648950763	0.126119950850365	1.94792901511201	0.726127978197604	3.39699784820216	4.6676491955768	110.251170788402	2.24255142707513	0.028991496001392	23.7544394852763	0.0504399992735018	12.2162596686715	2.19404000810633	11.4458342665137	41.8858646876275	7.9720428040576	80.3804802147174	24.0208380678531	34.6585263300388	53.8765779748914	13.2236788081107	67.3807016138048
EA-5cbdba0157	0.0463672019438965	0.062624007277618	31.6460394704764	5.2772481365771	0.0304757510117073	33.1182507919843	6.62118042678383	3.33771858561244	57.8454158019255	94.3376440358956	22.730654896606	1.57353905150869	152.730817558377	84.4004245973239	6.66358004614307	0.0827941750546987	108.069426505176	13.5306943296115	69.6809065428877	10.9295939151507	66.3258211240385	98.3704761464935	97.2647261248079	18.7200793550029	6.7953204153741	18.2486046751205	21.5241530373397	56.7455089680853	0.22616066601988	3.78503092768997	0.854762694132972	0.684230009590669	4.34425379466693	195.159747360082	9.10320549992411	0.329072470710938	15.3068301690979	0.234792418637983	20.4367248656969	3.07545976461542	9.90104476700622	27.2779801361354	9.71761797192992	136.575516438202	25.7632962268392	30.7251243326356	36.321626339468	20.5655335581651	53.6295190914972
EA-c2c0dfe2a6	0.108747606378486	0.0053858825514204	27.9504793479574	3.00019415000591	0.00366490183298641	4.97480169528877	2.17541702895254	2.18159799308378	12.944843214	126.120233644297	33.6451148551385	0.245524295457959	333.729610727145	159.141855147116	1.45756892312792	0.0677777429835085	75.9672393949792	16.2137451911637	110.847184208283	1.44588304420085	222.015998436271	65.1531620070377	63.4762860475223	20.9260444161457	3.39410250476301	21.8714446074703	10.2339485764447	24.3864043611389	0.132187427429327	2.0874027738825	1.14883373948241	1.48416017736813	2.29298096310889	130.70545354076	7.9888195697821	0.00720643939797081	15.1023017105909	0.0761255470986733	8.77099793806597	0.12329190711666	18.5578041928806	32.3442147327441	6.4445133623252	30.2965941383873	15.1096129229858	89.5442807120284	237.845393224711	4.90019025114248	110.692815196856
EA-5487a4be29	0.138172699654807	0.0105944546492845	8.42073989077209	3.17358828679708	0.00571920461959849	10.5964225857031	3.79751602168818	3.54372691652053	34.362626535836	55.6634983125847	14.8064830370599	0.318250824751152	184.023233628364	59.311934166502	4.24907720104383	0.0357805984403519	51.6949150992253	12.1517861631075	85.9506170657675	2.86856508403409	142.385213524657	71.3606799189813	38.2385852875461	18.0145090965574	6.07165834921928	19.1264543505983	12.6541679574368	28.688062418422	0.152005252120319	3.23967354769599	0.819264232045089	1.22841906364988	2.53179214886769	99.1377684232723	4.66801265667963	0.0242551061827358	20.8195951129341	0.0706489393168432	9.37096591359822	0.926673943098445	17.3047967078724	31.2555603087844	6.23627747313455	60.2332248220206	11.5961606484797	47.7618877241776	210.371827945102	5.58019743161026	72.9265909245622
EA-0f8bd46cdd	0.0182238249013591	0.00788622975389535	3.87991813267371	1.00911694679473	0.0047932568529954	19.7513830122614	2.80995171679326	2.31745164913659	12.3085037487418	26.1768077301139	18.9050773014479	0.346708857925831	121.034714045095	39.665459297154	7.42893512295905	0.013351850526019	40.2582960059318	8.87463221146327	61.094099412634	2.87745778586484	10.5254589854908	46.5871101525182	25.0241952083659	17.48191508647	0.899595691739809	14.7178468988441	7.8974949192231	15.675124258088	0.0800866982130053	2.2481760993986	0.662151773397827	0.593749469558286	1.45817858472325	29.3059326689024	1.01621023395102	0.0268054063620613	10.0280490307024	0.0440056051474847	7.75081515626365	1.10054015685968	2.39434994130387	8.0573942082333	4.36754781483088	59.0604639507114	15.4175781327108	38.8704808426073	19.522999034682	7.74710165146518	17.4931724393467
EA-59b481939c	0.0200293931913091	0.0096187207343387	18.6840889443748	2.33183308728538	0.00763573206908283	16.086939932809	2.46049427728903	2.46272289427124	15.1771287783876	55.9037696206828	21.3914186670542	1.34818273382353	176.323437899255	102.384235066118	1.75520580650985	0.0680952990583636	29.4731433421533	18.9247962685542	63.5412989004271	3.90514459418922	48.9041277226274	67.9462345310103	34.3536854537982	20.498596481305	3.40972398891487	22.4538188256338	10.5747546369049	10.8197967958628	0.104953650246355	2.72734644622203	0.880187134401991	0.493209937013502	3.22294759673466	98.0339175330808	8.12612747920129	0.0387073358100256	21.4284966122178	0.134923254918311	5.96335094665779	3.44778996369913	1.91150779643797	10.4513690401545	5.53523960821555	42.6235980259773	31.0769943595754	47.9533254889564	68.4775295731534	6.73804951193831	37.1700486855128
EA-43981e52dc	0.102770140426922	0.024358911704032	33.6704637663464	5.33845719407624	0.0101661566777702	33.7638761399834	4.89709332944249	3.5961661628159	36.5160115193426	57.924292875019	18.7299219647305	1.26965088666721	168.604181602128	59.3604951387271	6.96452867385947	0.0309749782809047	54.5998322284854	11.8174145490609	74.3209161490799	10.0410557239182	65.3188759751317	67.8197148266166	46.8872526700155	18.3014845005464	5.47547713418852	17.9909501024834	13.2822881623027	28.8420282220415	0.192917634841255	2.47110190446801	0.795482670538429	1.622700092587	3.69656845536678	66.6786795363957	3.2341920331691	0.0834060560922438	21.164990821318	0.0943606246392151	14.0710908257924	2.42104000264989	13.3859094291694	30.1905652661568	8.20900722666454	60.2415440147887	17.5370181354186	27.3771453567725	55.0716969459635	17.2062101160398	64.9086073109081
EA-a2714bb09f	0.0583235441261723	0.00581701744811	7.18081394295755	2.19306844469169	0.0051081961171264	6.30398121086426	4.04559181297538	2.38932466470716	20.0870380930777	52.6928089731425	18.108352145476	0.390966464352049	137.016288432631	74.4912266998687	1.65856916657171	0.0518946665662742	108.390827078205	14.6720919850743	93.7944207637174	2.29896940817168	139.621898913896	135.474881192923	78.218723562573	19.0971281027953	1.84529878507883	18.1641957318914	17.0889983793642	20.7733671179474	0.146271004382157	3.34711369638843	0.787280595214692	1.1340703457646	2.86951156859303	63.3345076478504	7.50928689792275	0.014914091729605	24.1494006642475	0.0471460593913339	6.1755618660264	0.743119428951523	8.39209657272547	21.323519651112	7.52067965083594	50.4216641946446	14.3391296453707	48.1484731806576	119.905366513945	2.53821189925577	48.4929847525285
EA-d853fb58e4	0.056834651140118	0.0129864917845993	9.32674958510782	4.70373393998315	0.00454511366595789	3.99768104015308	2.88778808781294	3.93005289158382	28.3939618147422	58.3358959519222	17.4521035208137	0.881650279480054	183.573548968128	51.1847565838978	1.84686285504991	0.0454084080903552	88.5850187001138	13.3059474340684	107.625385821819	4.68305156420884	108.434156922625	62.9123575338507	33.6933551103731	18.588062326269	3.45186480963571	18.7446612331723	13.8326632477966	35.1232220511219	0.180870746706808	3.19544126180291	0.922822039502156	0.870091348945549	2.13078626135193	37.3360568907054	3.50295780591268	0.0164437313041129	17.4275996842357	0.0715963213700235	11.7491637271081	0.71049879936526	6.89069022538931	38.6129900158609	8.13783392013561	38.9147725800217	18.1308243656926	60.4025233052854	176.311287971476	2.38371986874409	55.9035897048304
EA-b8db47d981	0.382721896050142	0.0199728823484403	26.9815828757457	9.26011232212455	0.00636941024762486	8.9168353551144	15.7663328791695	5.22391632893851	46.0955632525936	81.6346676203466	17.8244090092706	0.575985560297142	200.335425310363	54.6966159588059	2.1504252037331	0.0283356509962619	92.3839888586654	10.7540756441963	91.7653875432534	4.7518327364378	242.333524603554	126.375526257959	48.3156045098937	18.3934403511835	3.56592976588864	15.4315899563944	12.9765480641693	71.3954082291572	0.259537420429561	3.79381115930039	0.837240281278318	4.25843542134549	3.12726823473786	181.108209276654	2.99095735606141	0.0297946340817675	21.922257446506	0.108940669627363	15.5733791266828	0.239937622674998	34.827865693206	81.8972509808964	10.5644976219472	61.4916718722478	7.95043335149551	71.3834336327569	541.651620528624	4.99672201190506	109.862528352871
EA-c75f3b0201	0.0975030256224585	0.0359901648799111	40.7483739425287	8.50559258710416	0.0168238468799519	34.7794302368041	5.08181271121682	4.56043274649407	34.219710357319	66.7290706420623	19.7139457104053	1.9834992204498	149.888477537741	74.1003218715424	5.79829891267217	0.0491326603123002	120.322120770215	12.7483234001629	80.2048222619083	12.7988990984481	152.2981282878	141.503795300313	60.8460067624761	20.3369775419644	8.80491187215518	16.5163986099589	21.1560701296414	44.6869023539388	0.272973922508032	5.11924243798562	0.735332716114428	1.96584224724907	5.26248292481983	141.971799753737	5.09030277691913	0.103185822858826	22.6999252347223	0.138570521585973	15.4332939590743	1.32634000090463	17.0860200128628	50.1031604736049	9.07288701291881	94.7559410656917	17.2894151033876	35.0209689332734	72.5600309605433	19.9942486257825	60.6588691564643
EA-932778cee7	0.152394939612657	0.0135867603129553	19.7899657748752	9.79969615690158	0.00704113614636809	7.7149360622243	5.87681604252442	3.28251828868043	29.1144841817981	67.1763129638398	21.9508943287521	0.859382274576631	184.736613366747	80.8832623653366	2.50290877480187	0.0666964161198553	74.2117940423935	16.1036008969521	90.1063543605208	4.85325490408737	147.2984253472	85.0758345173704	59.8265051473049	18.9816875899305	4.2357285380897	24.2678074887632	13.4409811439666	36.5964623807152	0.166265284919285	3.27660275705615	0.889128325571845	2.18387101080417	4.48472479770669	76.8648130564313	9.2598487431289	0.0214571417483879	22.9691925720957	0.0769390948608619	9.59825637706183	1.48590090366448	18.1422433974971	31.8645349667689	9.71577284759371	60.2286588925708	21.664360387621	48.9327479864998	172.128861454303	6.26209948131566	71.9242528558337
EA-55b284724b	0.0262530432226627	0.00599306163276782	4.45301588568081	0.63874465459812	0.00615494858952465	21.4779390750024	1.94021949926772	2.57904592520061	9.09322472352951	25.8352470710563	13.1717375924105	0.280913644046545	91.4140508647612	42.4997663359739	5.91374734665742	0.0181115189845319	56.8576081089934	9.31794261937595	64.1825390759849	2.32527504167581	33.0180500665982	71.1076996253235	26.5468505493789	17.4890969835252	1.70344680642139	13.5300973015292	8.76078602305226	14.1123608551289	0.0950872258454539	2.94462866097257	0.593519887537658	0.647155739362042	2.50034543526911	30.4103757591958	1.57333904350018	0.0204474470570409	12.2124322706947	0.0437021537911627	5.45479817982764	1.68738747635619	3.74541902281813	10.3181596394946	5.99177612848114	51.8438266718193	8.93758601202259	32.2542731468887	22.6963518031666	9.10688922368783	22.3562705760894
EA-63ddec6c3b	0.247192757965647	0.0182394612854148	17.0011091647951	5.76102993442735	0.00821123594837006	9.01548091420905	6.62887810327797	3.48102140271191	30.9965498229869	85.0552190591926	13.8413591360208	0.524403606989711	224.28158014169	76.7791734924745	3.01683826153209	0.0345750146757446	75.179890602802	11.811005214138	99.3486514963194	3.73063392243008	236.630328205313	173.997659389191	42.2996243681381	18.7115033208889	4.58327711709909	17.3088316113202	10.9249731229091	37.6591699615443	0.163536987613146	3.14913898569913	0.838968781801203	3.14195472896156	2.68625248469662	146.854036300084	4.05663967982024	0.0287021510373419	24.0037511185427	0.0644532629624981	12.0626826032138	0.192949598138603	30.4859815529024	55.9900761635592	6.87771475449904	56.6756907410879	6.88517453917132	69.7985655922203	283.349425790861	5.70235838228278	91.3725857716323
EA-d23ea9fdb5	0.0800484293961503	0.0228625740520594	23.2964854722386	4.18657506909842	0.0138369765422802	34.460261893741	3.35078375198142	3.59193068181397	25.3648974307026	47.5815867802032	14.5782395232961	0.808155745516226	120.479249159778	44.9063000856248	5.8375698934208	0.0177891001554567	50.4885916677757	9.75795470453667	68.5202837719924	7.21578804339088	47.1195285998172	107.483605301445	38.8511980989512	17.4951497859578	3.77549559676264	15.0054301587879	11.1579773683889	28.6677088010725	0.142594903051516	2.73283502234165	0.650756671471247	1.10560634084335	3.57066952285104	112.278369504249	1.9582622081111	0.081057049310261	25.3217702100429	0.103900974663585	12.2390530948681	1.61767697436717	11.6762727998553	32.1637301515249	7.12246786275495	89.8524241312741	9.80837115811865	33.3659554784071	48.6659697386518	16.7903918176915	48.3054012010803
EA-e91a7d6148	0.126091509906656	0.0274639968097029	28.3172849525244	6.18781461162975	0.00802629357641059	30.297674631563	8.1195415337425	5.5279025048743	37.4210862625967	85.5165031788708	21.8219066157783	0.622764490873503	161.767172775031	48.6081334214292	7.4949921816634	0.0475615163202828	92.2892292156897	11.7028541837928	99.840662409811	8.47456851808048	253.900909394531	159.631244321833	71.7236553479267	18.5156895706695	6.27099766975067	17.9421030452968	30.4699808607282	53.0794619543679	0.150275871480282	4.33273604107444	0.702824644851252	2.15172826117479	4.96903011268303	108.880942022898	3.26991360011162	0.0469091670365609	22.5872161306369	0.143833650865177	22.2666511988309	1.30118800981246	20.1489772908889	71.5050754469722	6.80564230843022	79.8049377598269	19.7223535751161	42.8074850461305	142.656254589834	11.3523536602076	110.701223234535
EA-44debdb806	0.305095519658015	0.0837142312316815	90.1401427425637	17.9623542814088	0.0333390517918825	43.8980716423991	8.10882048432513	6.81970912232862	74.9411355843111	161.610895100805	22.2662382940774	1.87117537206472	210.402620536254	96.2854622692892	8.96628752274315	0.0727137611165466	193.505780893671	14.0069105276115	88.432177048823	20.816550390922	220.11666253884	206.33455056381	98.6131897680673	19.0362632945711	15.8137384427017	18.4463604134063	34.0390064023278	84.537424041612	0.371829057839218	5.0951073474008	0.777259270263501	3.66151487511665	6.23952436787951	323.902674322501	5.56617257640434	0.288539954179897	41.6886013390891	0.196153268357356	31.8096388213929	1.23832327396732	48.043401948359	126.549790656095	11.3745773426415	144.881466880274	18.1201572181424	42.0518304549679	107.393690766153	24.4311258807034	134.584591425765
EA-cc1e8129af	0.0593139960798948	0.0263316789380193	26.7948792700467	5.88733932565353	0.0131496595870415	40.2214551465711	11.9491962113827	3.72352658573792	55.1211785642533	77.6349086404688	28.9760094660486	0.79954358511976	199.219363227349	78.2917950823871	9.23564273308781	0.0394732818366844	75.8947210140552	15.2021014419946	107.40425315089	7.86007833559982	135.096871563522	81.940152039716	70.513068511279	20.2035477716261	9.34192334824472	23.3094073760604	30.2869845017818	37.1432572115435	0.235332342272581	5.02397614876132	0.828260254634905	1.37588269327613	4.09520434242926	96.3365356113853	2.52137421334436	0.0852011315349918	22.8777621552508	0.299097495309961	23.6751088082699	2.94024823794115	10.4027712618917	54.6782408266698	8.00301043204309	106.904043863227	31.1853795136133	53.1853289030998	54.5497325437237	18.4713560692178	89.9222670933432
EA-1d5156213b	0.107473412023863	0.0326046444328553	45.5647504275246	6.59461885735633	0.0162530705769962	24.0085178129316	17.3900592394455	3.83908622839642	55.4063075822557	88.1293628306054	23.8397151213274	3.52481220692399	178.120507339532	98.1820096031497	5.63759870537904	0.110550793160191	130.898804673954	15.8725068344389	86.0093283855473	16.6271419073869	69.9551050778652	135.570610227897	94.2072450540229	22.0556999173618	9.83543659159989	20.2461619157519	33.1444885466502	42.0746191816265	0.213752742438424	6.46084233654936	0.862048729965396	2.12601908379189	5.18037574482932	137.596491618058	32.2429852572367	0.128875886497037	28.7123493797523	0.190394290623809	13.9215733370609	2.28232911623773	12.5024319424926	45.296616828074	8.64849873297317	83.9031659643073	32.0606913619405	45.6948535773899	160.923072904698	11.6111657196295	47.8836254642268
EA-94bba3f5b7	0.0226167577263984	0.0175698683230671	7.54557934018447	1.77577058150873	0.00944124916224152	37.1261537431917	3.84555154568156	4.78857664741064	41.2915902723849	43.4550333086082	23.0766301360068	0.403185045994743	140.129828521564	49.0317253709811	8.95992381050275	0.0180923025203701	87.9455024804882	10.1585855698573	88.8696075547574	4.04473895424108	95.6354681237295	94.9669126261078	59.2200647823761	18.1560510099008	2.94440161184366	15.0742124915823	40.6891194596695	53.2601350381666	0.241049945822045	7.17949445127411	0.732139391249461	1.14514315107695	2.4347125667624	37.3889945152736	2.53000925242437	0.0383297766445169	18.5901177938819	0.12504428719205	18.5314541641992	0.77043070756553	3.81304078709568	21.9726448942055	9.75436236059326	73.0711248977903	13.0900457391641	64.7267112178115	43.9222051120588	12.6909028960945	42.5774723773024
EA-1ac6c65020	0.269014092662961	0.0289942109865632	33.1369457071175	10.3424054454035	0.0163785941446959	35.9597572516193	1.18046309154062	3.44834338416301	21.1349643263505	96.4555702751054	12.2858562771245	1.59529906370635	274.080920904464	79.659952942236	23.6940547669206	0.152126945400887	113.814721746599	15.1567620244691	99.0739942844929	3.82454944477991	251.480787425588	145.990215378062	49.2085944524745	21.974603520817	13.2306994689202	16.0853084599545	82.3847186362259	48.9818635022443	0.413059326017747	20.1052224672212	0.88298078425417	1.14477673771995	3.87452870878275	158.059873087195	44.8613406846702	0.0469654632010386	29.9456605312052	0.186485675985936	6.30456633125458	0.687970592135028	27.398787126125	18.9315194855291	12.0477400710666	57.8884194637617	7.68893266260103	42.6815764364458	88.1946148866717	26.709899166024	121.342565444543
EA-c26eb17a48	0.0495141684881388	0.0148145683371066	20.7939549956282	3.65984139527947	0.00971193184362662	36.691984105632	4.85160981663235	4.0770931783114	18.3341732246863	54.060007852018	15.694237295149	0.561958595067013	125.756926108276	51.9591625101617	8.21394968421739	0.0371939417794161	52.2978467460519	11.4751618664738	75.2277071459239	6.41371747102235	37.5247657171266	74.2720913889393	36.257258617315	18.7934186857777	3.52623838378633	16.9894851084169	12.7797287657073	19.1808281770212	0.145228778819065	3.28986968734322	0.669158296232261	0.388207945304003	4.29122584566205	34.2794591368354	3.77782273975362	0.0626447600108768	15.7317660526309	0.138563040428759	7.93344505235171	3.44977658302109	8.61918614487851	20.4679382923677	6.18183743312931	70.812506575456	18.0952371337944	24.7909898708315	43.0125770549287	15.0495122647849	43.2308731225415
EA-5b294e4dad	0.118877567907106	0.0103381478833251	24.7116877044394	6.76380539863076	0.00973481995524429	39.9498269779149	25.4604840698486	6.26981772420315	34.3813383936532	85.8991317397905	23.7319493838915	1.296165884561	305.85609981624	142.379654423331	16.0295246028896	0.112653873800255	141.892072577388	14.9122988538781	122.293761739484	5.82006849376386	247.753001698895	105.418827047857	66.8706022786576	23.5613685594316	4.82590188163555	16.9475327849083	80.1992094705426	40.0457606528696	0.22790633477349	8.12716359124082	0.79368032782923	4.59667354208743	2.95283381449102	232.805264536665	14.4766662129964	0.0432030599198731	45.2994539759483	0.0833374393044461	9.25047603941731	0.317720926207708	20.1507951095732	64.9820897256415	18.5916771791321	57.2200444610466	12.1566589982699	78.4266174054288	96.5250138372607	20.2747840742672	111.478350705144
EA-54f37562a2	0.11297986508791	0.109619202046105	40.9425781361369	17.8617750918549	0.0243682372738644	54.088188814715	17.3887814879106	5.97853604979242	49.2779255678165	75.4310435479267	22.3604063084276	0.993811117253658	165.540395972248	57.5060122082174	18.6853474478508	0.0581938210449232	122.147923613281	10.2229526272606	82.3451195652346	15.1340020664786	178.111807368201	268.50784616149	47.0795019194042	19.3841579292859	9.51024717887733	14.889832993465	27.852522633799	85.5853008017133	0.253672281761669	6.6629782324352	0.692702362110001	4.79415858804134	4.80092678656761	138.126250777417	1.35660510021341	0.172590525394814	24.215007313865	0.175150440689189	19.9001653409433	0.711566837362154	16.8256353295033	100.059954650566	8.4313428065187	114.881259529295	15.3255030168861	54.2322713045156	79.1695326573993	23.1009023828903	90.265137974536
EA-6b186ee14c	0.0351486562369061	0.00356512286819282	14.0378000671732	1.750543005103	0.0046703722577447	34.021643582957	5.5704463106666	2.21524230489855	8.96561352956726	48.7953703880074	22.0161501950354	0.512658870204783	307.316338314132	231.574994951878	9.06141166157832	0.0928149336981456	105.406362631072	18.8163898602117	116.216001566828	2.02409495771179	65.6746632670392	44.242914285567	25.7779402017734	22.9491177996713	1.89586994854493	19.9139188541121	27.6275097032711	18.0267265218842	0.139424966187988	4.41096215431141	0.816247207125412	4.70012210846564	1.74776392026016	118.886807385328	11.0343926614661	0.0132372937184053	19.2749284329743	0.0814850833107481	4.17566588804888	0.761508399484114	7.37656296128189	11.3176570205746	14.8650413898462	26.7603797899933	12.4688306508611	76.5227712770864	22.6266127989337	17.7754905595761	40.231180154948
EA-77cd760c62	0.0775612612596634	0.0206275852426744	24.4888749977662	5.86180371678904	0.0114573730878844	29.374272463528	5.0095897720668	4.49996142444595	31.5712736345234	61.832615987621	17.5276019006896	0.622716338462375	131.630398106344	53.632055997874	7.67687570858012	0.0224817743790234	73.967931548157	10.5633221396669	78.0834734359751	6.54495616065142	90.0950824843338	109.008178842401	40.5560837812229	17.8649614413694	4.7824568215365	15.9271049911266	22.0011616838464	46.3920039014817	0.209714327361167	4.25524484595164	0.690543436750962	1.5594927468764	3.83446528422872	110.604356928986	2.11171503542519	0.0642622276073635	25.617054618238	0.112148455459552	14.8729444290373	1.34373569410296	12.214456837482	50.116680256563	7.34992546717028	74.503306594374	13.2939413034887	42.926092821808	75.9041592314446	13.0639741620418	63.0209984381325
EA-3fa8e9b1b8	0.114992863398701	0.0657390184225639	39.468488283267	11.1836472936135	0.0229871148016317	54.0089312129428	8.32996492277853	7.30643189176801	42.9634920860348	92.353433606685	16.8708821414745	2.3186063513196	198.315826922544	67.9828585571814	10.6294184533111	0.0478543233947279	90.5071589494857	11.5153090614135	87.1690680095418	16.5100256009498	73.8235995124492	127.942473067152	64.8119634782965	18.9348637805008	6.52050629283361	14.4539550696232	33.5353115192292	46.9490904260023	0.251054790102437	6.05195284164063	0.743757917970387	1.75667711506614	5.51037246935098	169.096491143981	4.91965987813979	0.197943346771963	29.8826580629606	0.148468421449223	17.9652278330122	1.27484138458864	17.8199670152654	65.0522526535549	11.5555227612822	103.338687104585	12.4930824776039	34.8700791145596	102.6328347819	26.1422854325529	72.7793008518125
EA-8fc1983dbd	0.186309690286229	0.00790828126240128	16.7654287706624	3.75088027832132	0.00453318085064139	6.82520423790198	4.09590219889541	4.05266068725002	37.4213916513361	86.3001039632397	18.6079970780811	0.394786476047084	203.695228974345	58.3841361286461	2.11232642111224	0.0348695057275735	72.7585338966944	13.6346878066898	118.119383855986	2.85899997300887	355.147532228505	115.702548380889	50.3791930008582	18.3429859319679	3.55788129385173	18.1769526529816	15.6268242752062	27.1323959079787	0.159576311864075	3.5942194577336	0.885036454327741	1.37313274890491	2.29285333569735	158.719456212798	3.24994912382135	0.0229616570448286	26.0876058973597	0.0884465122969971	13.6269224953685	0.733185924658871	20.4537713053252	77.4420695867375	5.67114021159763	52.4010647652956	12.7202547660515	67.6818889889294	363.988459212212	3.94642258649192	119.77763621347
EA-1376174dfc	0.0884251432449051	0.0344358578017531	61.6306366146695	9.55468934326696	0.0214808993652669	41.1874346370994	4.78956787058703	3.96353390765702	32.4790339450759	74.0303450774881	16.0017375724893	1.35239054127275	168.664187816847	96.1493080249507	4.88615352883965	0.0577222320804015	98.6729984122118	14.462246626138	67.3819173662452	10.0198931979129	68.982774211276	101.602500413604	46.7720527727731	18.2727145477411	16.5961356769666	19.8722180052745	7.37066542305119	54.0904273150754	0.252882628059359	2.82367831929961	0.786331667489469	3.91639375044052	6.4251208323486	134.374688489641	7.24224785245221	0.087887169075887	16.9461407419226	0.108225311436635	13.3037259585397	3.08099765325349	15.1532138085962	50.5045062884441	19.1680166594416	65.296670693928	15.8180933675573	31.4589110072195	37.8074033769718	27.9645115196048	51.912831296682
EA-ac64c022d7	0.0684976531522453	0.011751388028866	8.92138076255202	3.03555672934787	0.00483756322527558	28.8712886042575	7.72201926903662	3.76058392000079	30.6703639091226	45.0049973866337	17.9951168545624	0.401961237723494	215.58475944539	77.4530734067871	10.0013488549554	0.0209884420041138	30.8739144560568	11.6335289874295	107.786939814945	3.8259050980739	49.6658250839706	96.5849534114825	34.0668933625193	19.1864632225717	2.9799356863883	17.4650964601631	18.1000458731325	25.9999216449658	0.119811380058896	2.94423595227455	0.796740917188031	1.56541805220518	2.24983226759958	84.3076749890703	1.89328432586201	0.0240181227285598	30.2319647078561	0.0789443462864779	10.3561023916556	0.50602622424992	9.55719690537246	39.0904575479745	3.74103499773209	63.8008012062231	11.5393098559065	82.3174195246054	86.9187477346093	16.2235808091454	51.8525301450436
EA-c6184093c3	0.207820969938306	0.0098870416787711	28.5459056098343	6.84244607448791	0.00579698744194467	12.565119332418	5.01432372443764	3.14716644508068	28.7205668828098	100.834137660964	26.050459561673	0.710317003101718	238.29183403785	106.650606097026	5.63639615744826	0.0595926199917182	58.5376585742006	15.746893934245	102.436760384278	3.41484888613646	119.360347217556	129.933589830529	39.9878026891035	21.2217659208714	5.51681454193733	20.8804804716421	12.5674498414139	28.9527393087565	0.127237428040408	2.48242867892126	0.885070311458636	2.55751460462538	3.11796116797919	142.879779230046	3.73468382133884	0.0185928811377676	32.7907389149148	0.0678849668071193	10.6634214269708	0.649373635013688	31.8599085602797	75.1915794295986	4.36974882143266	69.3554157519689	15.1004390462535	82.0221871287756	173.865307397144	11.0200477710994	127.731893388993
EA-a285584af5	0.13811295022828	0.0736248692568217	54.8055205434974	12.0474052416894	0.0244704857595158	36.2480969104671	5.68064771849548	5.12006634434645	58.8975022333702	125.231797430618	22.1102982889952	1.23952353599493	157.596474648064	61.7753746928752	8.37479584879609	0.0499081453213319	113.816186019806	12.7325486299429	83.9671211202847	14.0917593414717	135.47660565762	131.084815609442	101.989909553985	18.2747787833339	8.15104328906435	18.2670873404272	30.0932928601607	69.8512515157043	0.252845089704513	4.73738632034416	0.755568042160247	1.54043849901534	4.81454528570544	211.826375238422	4.63616528106293	0.195084928996791	33.8294506631007	0.184867323426276	25.7898466691652	1.99978564965143	26.4237464687563	86.220169106126	8.25271811707046	131.848623862488	19.6013737699128	38.7419743615617	82.7297054440314	21.8184741218182	117.030601855904
EA-9e47ef3011	0.0307923632666094	0.00754013239512175	6.0994339431007	2.88565307892228	0.00372533808531366	9.67403198900083	6.98179398608355	3.46735376259329	31.8767991781943	50.5329895757798	22.7632043320118	0.767487523736308	230.428862698726	69.7596449500992	1.65769403085907	0.0445197539415067	38.3100190348782	16.8018581350273	115.934673580284	5.11488789340534	180.806430518671	52.6913930089522	28.2667547553741	18.8687022505187	1.42591234220853	21.9145356833562	11.9905489440474	21.7630161924246	0.155041934882592	2.98165240182961	0.925023174984401	0.742029112643953	3.45983802446985	24.8484205073205	2.76476087891788	0.0201399416701304	19.9566964767208	0.0588761686608511	9.95242527032276	2.04604760838043	4.31991948452578	27.7657703769478	6.41764804028209	38.0861628139508	17.6885730971134	41.5859072976362	98.8390790016788	5.54480813749182	64.2400696071604
EA-f167c59251	0.0584527220504009	0.0174548085057698	26.0629126744859	3.39717434034079	0.0100572956696448	19.8850551611036	3.51153204597055	3.40995113806988	15.4305901283697	61.0480344892247	17.9288219199648	1.12364832982879	172.749333497721	83.8401773540526	2.54685757024384	0.0440368095786724	41.4757835114873	13.9855723876747	73.4620885285386	4.99353744581299	90.3473347448331	80.3293058087771	27.409954154525	19.6206352191803	3.83199418625039	17.8420630493645	9.14899989560082	21.2438938065956	0.102148709969254	2.89515982800302	0.852434212771687	1.0979548002358	3.3836725393328	110.487423464652	5.40029092306754	0.0353536586666354	20.0214450217016	0.0612048953389906	6.80361801865473	1.12952626084962	6.3726273978946	28.7659698100518	5.82402140702866	37.1251410283594	16.1326211790337	55.1797034564983	95.3584705864879	11.6802548968468	48.3238810704228
EA-c99cf6b782	0.260270230759899	0.0544394123926669	30.8394821803188	10.7639487184053	0.0129428545582672	4.72543728849912	11.3698681896019	5.82264838382492	87.7665083812349	138.87927681811	33.506735988177	1.71321583832179	225.663494244521	67.5924887831114	1.93672232735541	0.0668007433899761	102.077051721071	13.9413892147399	89.2379550224798	14.0992644418633	157.028955879739	143.832645219015	118.627636245529	18.9624668000343	6.68604741199077	20.9945329190585	31.178554805237	79.3674259937836	0.594291366457013	4.92589788035863	1.12561073804855	1.44972051710898	3.26082776307205	356.000754487327	7.07622082384511	0.143124311944555	34.2991296208384	0.269675262384489	20.4129673524389	0.533872199922798	23.044159930892	66.8972488987238	7.34496663213985	101.169610722459	28.9119968094531	74.65361254206	476.008957979646	2.880031920319	118.412510083546
EA-24fb5134f9	0.0681795482671569	0.0162944677722034	23.5323021636724	3.82099486235284	0.0106149685950476	41.2749798986639	7.98591892788876	4.12829704375962	28.5684106788372	52.2388524955796	20.3953794038644	0.707966671750068	148.074907054335	59.727665871376	8.09949953455556	0.0145680798991494	54.0856473272455	9.50295937421101	71.506570075229	7.27199057998693	20.1523866299761	119.234578047398	28.5070301310463	19.3306682832415	2.39884159368677	15.0272785851651	16.6569505598536	28.1937087288438	0.120636467894567	3.22147733749732	0.654263939863111	1.5802330276856	3.54028537679196	107.555548864606	1.32206439658827	0.0564601580085573	22.4404620364883	0.0795498340639671	12.5995927746562	1.0418875264594	8.58852287872874	52.9288863556069	6.70276939021833	80.5980366864893	14.1498126114449	51.822678062944	60.6801637064339	19.4032598503309	45.4899684097649
EA-4ed095dc40	0.0459478830897243	0.00883227859705738	8.80971304206949	2.28877323273223	0.00505439427977948	25.7527672498089	7.93102656073306	4.76114014916333	24.2034966999309	34.3191724633441	18.7979754533449	0.411281115276218	158.908156206658	45.8257985019576	7.36826858188872	0.0145075920664222	34.8147882569568	9.15318708676506	81.9387240916426	4.0301619764043	38.4508017680368	70.8298309380875	17.4373567696392	17.7677451159013	1.5796877432718	16.3383666021212	16.9131992902017	28.6453098494805	0.144709155555677	3.65328263763567	0.736789012697555	0.874122836206269	2.06866972701271	53.651673596267	0.875577840806432	0.0236824920739122	20.5441011669381	0.0761440640539515	12.9178822910358	0.808948153935466	4.92309622481886	38.7873492693038	5.66694451342403	65.4719993952313	13.2302624872487	58.1105418103976	79.5933219886182	12.5633320475998	46.5918123895277
EA-832e01df62	0.0681110855379732	0.00716226037480145	6.49628117822737	3.86825705640025	0.00272836704540972	5.92212430068668	8.96224350608596	3.64029464284185	25.6296972289378	69.5553617888593	13.6490381349077	0.385869449142985	224.844711764283	62.9405869429866	1.7977551417756	0.0281471449965636	33.9959302324043	13.2173772606792	118.708525527884	2.98404842549215	159.086636073438	65.7927525692068	48.1277599677832	17.4403900661348	2.42059590508484	17.9939178196564	7.90383425117573	30.2354717055374	0.101874708570115	1.64903266584811	0.813139408126791	0.827286930074897	2.85929861870604	53.9581027340108	2.80317109845526	0.00950252013436282	14.7798865740663	0.0425116727868941	8.20422432824747	0.930729543993809	7.31075156121257	30.301608469621	5.82610941110689	53.2167842564495	9.07259442220419	43.7153779872872	163.679830773263	3.5079053959026	80.4622323126528
EA-dc95d4320d	2.98947177710893	0.0346386837292216	83.8209350180624	27.3378708592178	0.00994895118758483	9.31014264360196	19.0219560661328	7.49233748551318	71.6564004356398	144.230361882189	17.2645927157982	1.45580748936174	348.442409744912	93.7345608407303	4.26325312635509	0.115241391194943	142.418924688469	16.0441776367454	151.875405684769	7.50507593644589	665.496027517165	165.881110282985	81.83906617662	18.642140706028	10.7223485634518	23.7835617465769	24.9106537574145	67.2797648114385	0.640393532081042	5.02865442402045	1.16054064197402	4.10616731472975	4.61790287071345	273.428374218525	7.51612740578475	0.0345480789464069	43.4972029763018	0.216867772179718	20.2635866438218	0.544956401522797	125.0957179132	127.183318242047	8.98935723208827	58.5728379852316	9.84810470046512	68.174582626213	881.666864846829	6.21059975152124	193.812299303106
EA-4030e6c848	0.0711080562874704	0.0547196677139012	23.2420957988308	9.93978900710833	0.0242932848203957	44.5436905612852	7.65245495476855	4.90244125636361	41.4011291212038	49.6036148216742	23.9527211728234	1.34932017692398	204.347719944639	90.8687334436543	10.9571004864131	0.0613118607670612	85.4539396462757	13.8434533607443	68.8754155400699	9.94356549835767	72.050854903746	115.33107334085	44.1059700646039	19.398777928481	21.5158631026682	23.6427924731338	19.0991758572235	47.9357712626031	0.188978324795838	5.27722442636367	0.768887259555822	3.71736580536627	4.79509185713177	120.734959583202	7.88278003444524	0.170319963666503	42.3354554030958	0.0922686134983318	15.7197485597172	3.54932502460906	11.998824463266	41.1314012988181	16.0967665645742	69.8207901688526	34.2598601166547	46.8979470853134	56.4670599368414	26.1367099804939	54.9348345024054
EA-848c2ef6fc	0.121535560679997	0.0777043101643598	32.2829056241914	7.77837738865045	0.025674793442484	50.6704728559917	3.35342573516163	4.71745546925085	38.1374682092882	66.4527792798861	24.3273188400211	1.88158755190484	167.0313358473	62.4856335612846	10.7742209430922	0.0538461918400759	80.1878622410174	11.594324938292	76.2841630471148	17.7343338027772	94.5174740550825	184.485345353776	56.6186234151569	19.6525079105822	13.7701646070444	17.7248288598637	18.0633199863526	47.0709076967549	0.23273547615446	5.52034576206058	0.680238828014782	3.0749121677522	4.52875006447263	215.775730776666	5.54045730844648	0.232201398793834	47.8028945173803	0.126238435455566	17.9596060736921	2.28970589586287	22.1362745861997	74.3450555049685	9.15855818233222	74.9016131468642	29.2794708724868	44.7408780150348	101.196388187895	21.4059848995997	89.6396333792053
EA-2252a1d357	0.0840680569874191	0.0559199210898648	25.5354256065346	6.85644653517079	0.020270624555101	48.2094905822445	4.72961063052157	5.22792492551026	53.2443838301092	94.2983376958374	35.9582672477056	1.10798461849858	194.011314242208	93.8073951644624	13.2404258875765	0.0694428826819417	138.508992520416	15.0003592719934	76.1595531677358	8.72700236380049	126.896553980239	110.199330307556	68.35378480365	20.6248666159485	12.1134188480698	22.2969581706934	34.8706548129361	75.2296573462804	0.27296090405849	5.43991312749904	0.879018239194644	1.50704398242224	3.70907070569366	174.832117724442	4.8404442054569	0.161224393821906	27.1360434765954	0.199511288515539	22.6876258928005	1.71593320955045	14.0854776229286	34.8940381616753	10.6062639879718	119.319962173079	31.3038124118068	65.6869856233434	73.6278522288998	22.9315766802274	75.7335564555165
EA-98cf29a4de	0.139773445002434	0.025567059965665	40.7676555455033	4.82321574445087	0.0126788146487416	27.427469860399	9.68849997768083	6.05984371936525	57.010657250554	101.629997216005	37.1279435617031	1.2398241969717	209.070683279427	134.544202150285	8.52544157569441	0.0346602878201086	218.184950876422	17.4830291343033	136.701079881685	9.88611902746976	280.733176675953	268.530821463346	92.3981336047076	22.5390867446412	9.45436784019584	20.5764825764945	43.6407559784683	66.986292684822	0.197348111780268	4.21555456053378	0.87533886507245	2.59760099989648	4.85378585568891	184.496029682561	1.441402203591	0.0474953861396241	34.1677103873209	0.128827339595917	28.5265946399735	0.750133789052593	29.8548099556302	108.289048530292	7.76972665736278	98.0338052738233	21.8549702164061	71.5410496807781	91.0466983018151	16.2876771113082	92.8748876600628
EA-3ff3c4dea1	0.0828935276857735	0.045432364455798	36.3393080856966	6.53077498445544	0.0202303434928749	43.4806997731261	9.51137752943184	4.51093397387786	55.0604498928802	144.088313079863	27.3101809886796	0.921167022225774	179.318207932098	73.7753718493378	10.9137382469824	0.0663865310073225	160.85286178903	14.1353429718597	110.721893085096	11.3097726125788	256.618451635324	162.345971839641	134.125638111616	20.1732491631663	8.84084700356635	21.1668483144703	50.5659153120557	52.8115154181081	0.284396921987412	6.98155644488617	0.751925224667644	1.47663549629793	5.32731916733416	143.132200082076	2.06072792658811	0.149481769124333	33.461030627278	0.183693762391448	29.0151306397447	2.3913683073075	15.7746355689185	82.1001133520024	11.1267165865395	135.586563470699	22.0218439283166	41.4700376368914	107.701242630315	20.8839598504483	126.007971572059
EA-e57470b246	0.0960643951314946	0.0244375314982613	33.5039735968959	11.8667787013137	0.012861881458246	66.5191793696513	7.34990877044119	6.68012994137708	53.8949621620286	104.132649289155	23.460757738076	0.752706135392553	188.729184063105	59.745004780371	18.5972863887249	0.0317308174776224	100.97950222814	12.9211826796511	117.918258802486	10.8430850738602	258.811061935207	127.640396755411	103.867377513115	19.6675133524368	5.9696675834994	19.5849147400508	49.4069242034968	51.1119592279135	0.236534831374464	5.91347284255142	0.727865850257894	0.525165866884514	3.41486100810561	96.6784971512843	1.54985238637743	0.0959933149900737	23.2879110975558	0.238663085650256	23.093330373299	1.55674247911877	18.8675815610078	61.1544383197119	6.67034154853717	135.982368348643	18.2289097289422	47.6878112497599	78.4660771868139	26.4162406812278	124.072650353402
EA-0e1d5bde8d	0.0383323714050437	0.00564975602316091	7.19824460091573	1.63573994852652	0.00310760984126127	6.5177414228368	6.99664007794674	2.94079421508298	23.1312001173941	43.7062626393775	19.8521716217727	0.435553237586725	188.551459912321	73.2925164477457	1.69653323433269	0.0268654270196186	36.8842321014646	15.6849095182695	104.821703955165	2.86840597946893	61.4671454435091	54.2255502854749	32.9123321781342	18.1254890003009	1.39994046184087	23.1653134977443	10.0232770623915	15.4266318658977	0.12223037215849	1.62165505146018	0.871242194164719	0.764507020432615	2.51476538669167	32.4659449798275	1.05393367539518	0.0164105396191805	16.258886212093	0.054492547354557	6.64267064096355	1.86625147727866	4.79436456137131	18.7256549053649	3.7182074891867	45.1997465088769	17.882696585429	43.8399897281913	112.612085025502	4.53049484672334	68.3603867135831
EA-09628821d7	0.0629426829542307	0.0282710422086486	28.3574425323044	10.4426358065556	0.0115532192311416	36.5611873123164	11.185822830559	6.1874836848287	49.6711091309937	69.3398328104021	25.2567406449885	1.36935788614038	205.856459582262	66.8021300556404	9.33171210446317	0.0404553634595891	45.0759966865581	13.9512128298471	98.3342946207983	15.3490320676572	88.0788137268461	83.4190191025358	59.0238441672009	19.4016613465214	5.71457843541264	22.5839719341535	25.1862824751215	51.4109649168613	0.252412655802276	4.90817061389922	0.807816306922309	1.24482767831539	2.92075217054156	146.870676057037	4.37217566573765	0.125611470192638	32.0710690839659	0.165728028209748	20.7251243756043	2.92600729219302	9.71929500820306	65.0567097274169	7.14858822371732	78.8309178193832	29.07924198889	49.9712956797083	69.3669659909029	20.4500010266506	77.3481888001988
EA-486b56bcf8	0.168530119802416	0.0218159259078155	16.1033162078421	3.90025795756322	0.00683887021298555	61.6940230755431	1.10158633903839	2.45131748467929	21.4747174124736	61.258938488261	9.60256241156824	1.14710653199155	263.955063109633	74.2535799692261	17.6403456178409	0.0496255862116233	72.2190534010185	11.5099554727051	87.2123154025682	3.96788425611075	239.003295441517	81.9079258983772	34.4623647727382	18.2573660919313	3.07594064861319	10.4873752559836	27.2725441010372	32.3333544319736	0.272127991490624	6.19531685699701	0.725074485287239	3.56359480749731	3.8887661700286	144.469088299607	24.0824373646242	0.0445386805134841	27.0161457188074	0.088771299136408	8.43639733337795	0.215638121189559	13.9221452446774	40.1589115456292	15.5837149154493	54.4105689550317	2.91672438114951	26.8053153158619	140.33325656453	29.959165390945	58.712969564332
EA-a862ca56ac	0.186658904077665	0.0898165608237061	111.061729194119	20.4002765901361	0.0553037019013707	24.9342395641759	11.6129541172164	6.78188449182129	128.220830066927	197.324336501587	23.7845169324445	4.01357758794471	274.858615530647	129.304308363997	2.71339364073865	0.244660052378701	242.929244531976	16.691638558278	93.2579045490157	32.8786893860458	212.555220292297	273.699047028639	138.777333255038	20.79522758042	20.9711694444866	20.8194344037621	49.9083283014895	75.4315483715226	0.386358389581384	7.69997217492558	0.840411820088241	3.93918141734843	12.3796593045507	266.599446264834	14.4797087567039	0.64918847217296	40.7571334862577	0.15886499149844	23.9995487453014	1.8266273867294	34.3863075934494	108.922846926612	18.2448552055772	139.8123153816	21.021469742485	42.2757605974302	231.673627360164	16.0873225533072	212.597965699205
EA-81d8c3e57b	0.106891954139672	0.0379411858342091	35.9100437295707	8.42567745195171	0.0126567809195228	34.0547696892326	7.89393860492702	4.24580925921919	54.0919902315422	144.529390184641	32.9005147901852	0.810180971781808	188.931045430251	84.0077314880162	7.13827562654766	0.0888972028963366	135.153468084355	15.6241384540323	90.3166511468769	7.4825842128304	268.075762622489	115.888136686855	112.516694918202	21.1190434255118	14.2032644263153	23.5452018284775	23.1442323581789	43.7245495392103	0.26284698507629	4.07393429070531	0.763046662733959	1.77998243163506	4.48626000428419	95.7641939909438	5.37629375871338	0.10580699957168	23.4882393337066	0.170926324013185	28.998005754804	2.2209432779018	20.3754300724514	46.1317413606597	10.9482621966885	122.538315660613	31.124635537266	48.9345099473938	47.7701138492137	17.454327363767	120.06660663087
EA-a82aeb57b5	0.0526055645066408	0.020005490688018	17.6323833919107	2.66999919411203	0.0135656188403924	39.0116678835134	6.70843182940567	5.39576577945619	34.6532075777857	77.0637298114835	18.2126677871778	0.621683966719783	132.701632463677	50.8018740489943	9.14612198648965	0.0413951109973981	100.160977084607	11.2190656373652	95.896739600805	5.43045509672741	171.876640593041	135.557588236029	70.8908529263806	18.8221378952269	5.2791721888753	14.7133434650838	40.5208752768962	42.5109685586102	0.162839171882687	7.24725036116943	0.70264575905538	0.737328146464162	3.92163354929694	68.8515449038829	1.85066864407005	0.0837567632693838	22.5506631288961	0.112054025543484	16.747465547419	0.698513907814869	10.2045398796929	42.2073582097399	8.82568176758319	82.9513112413494	12.3524315228219	57.7185193394109	80.088593873971	20.415616053892	79.2872621135873
EA-88eb003566	0.0437602350232203	0.0115462113601367	17.5057897983792	2.48532564918363	0.00849037564471546	37.0127871685235	4.66318562515169	3.95600560351606	24.4027563930979	42.2089130166905	18.6897293043476	0.749619733102733	125.95467877502	50.6844565106358	10.2074125523592	0.0152688624091819	31.9140084147188	9.8763511594437	71.3495370778797	6.97992680125548	4.42090807025158	71.7399012656457	21.546353525239	19.3387059357193	2.73218719674724	16.9073687836129	9.34047302382029	19.3846676736264	0.0843827871263108	2.08521451864717	0.622196524758205	1.01082248012438	3.13673839240134	56.0801618254174	1.1354433777681	0.0548122123975002	20.6139024707273	0.0856189934920204	10.6569148492318	2.33588629406906	6.4361294192474	20.9229029525735	3.58063804478863	79.3029535029867	16.6004079895783	38.7011258373259	37.1988974449046	19.2539231748242	40.9096753869405
EA-ebb57dedd5	0.0673378031842785	0.0221834821258713	32.6774186940048	7.12626440169502	0.011691525393366	22.7822488390088	5.29384237052948	5.57287013552367	50.8133224481591	82.4871677400963	22.4313132453813	1.15119104656243	178.577530626345	61.0589508688519	4.42835636619686	0.0307621633791606	72.1064188714121	13.5170673004991	117.560414815218	7.9787570087817	193.847707970546	91.9019542286715	62.4955002254151	18.9992672830875	5.03641568502147	17.5345836683225	26.3980400119988	46.9290179970253	0.174809584967392	3.45158343612187	0.744562276174235	0.817526914564119	3.01804126345709	128.319997014848	1.08401720754336	0.0890753402544908	22.5306989345703	0.099556962872847	19.4380203221066	1.42343482661876	10.458546889197	53.3127067154105	7.2322977517913	90.600236407929	15.6032203542534	56.4526835855111	98.2771662234192	11.9873374217213	93.383021023034
EA-c1c9f75248	0.0518645138882566	0.0523493486053682	60.9543745007037	4.35670870079021	0.0234891342383354	27.1213368357121	8.25979219810226	4.29972724588158	52.0311760596499	84.4407577140158	29.5577714608917	3.33239832093093	185.945692284504	104.836799108307	4.53094871790361	0.107142189551994	103.398972929321	14.4002711543247	69.3662521371505	22.1376402234843	36.8045687894671	95.8339651906949	95.0683828133069	21.2713900903718	7.70788522081191	19.1914567632774	19.6749184114389	49.4435876486672	0.203784478672273	4.14599253086934	0.955772695169693	1.02604797788899	4.62666458128877	317.252241613161	16.2010781390133	0.216397991464289	17.8782235452278	0.260104831423451	16.3458977962762	1.282629564301	8.01650205831224	23.8618609816	12.0490930323468	103.364117311135	27.2552360078123	48.8870469895559	60.8389273971207	16.0569181014338	49.5263236297383
EA-0b41ec80ed	0.127902837766679	0.0579576877616359	61.3380716280335	8.16816112450264	0.0179765188810502	40.1381915414248	9.26125629847084	5.08902034362754	60.5612561028942	169.126712688197	38.7262865164154	1.47172549943422	215.342376502028	93.6034266420103	6.08808066940039	0.0885727549642169	130.454230033314	18.1684356518333	107.399820833692	13.4022092892511	376.289903152657	176.385829406283	153.075259839224	21.9475673222259	17.2268174040872	26.6946490038049	27.174049367558	55.5606308184408	0.269037994402149	4.5908769196791	0.789726879056875	2.10114891734709	6.43297269979737	193.148922057311	2.9085768715575	0.162996474180194	39.3179169530295	0.24686939952857	27.8567135533883	4.13723222932041	26.531944689509	101.202462914868	9.69137641425356	135.790042407661	41.7638412123378	48.2519795158038	210.068860038515	17.8299483584361	174.004922780924
EA-64f823babd	0.133599937922372	0.00479965126323196	18.3566106886762	5.14838466367899	0.0026455315415075	9.6043236141585	34.4512138996262	2.11328007079711	28.7331238516727	79.7687270587888	30.3528556885692	0.739383445867903	220.659944594544	87.2093794754458	4.23884522160966	0.0250305950997227	53.8468886062971	14.6170611482906	118.544583130088	3.51206779050333	121.899272637451	72.0402186119097	56.6481702614543	22.3333887031515	6.10273079709043	22.9892026698086	25.6877329788358	38.6347210891593	0.210529040277299	3.82906093020649	0.820798335447046	0.444756716961282	1.97892334504515	40.7937650402193	3.69478644998476	0.0221449956915476	17.3230049991001	0.114983444892601	7.92129642341608	0.897010420756871	23.6143189162129	33.4361883826128	2.7723484339133	47.9489573212184	35.7745703973962	69.7103975432618	77.5178780072507	6.80389143554141	128.226354331947
EA-d9f7354b56	0.071160779972101	0.0329938506992892	17.1942124623589	8.6587304355629	0.0213699454140312	41.1933967092234	4.62005172489928	4.19690222221362	52.29357534483	95.4748706900507	19.2738771406204	1.11094710830676	157.607044056369	78.8763753773056	7.95606663506477	0.0579256684324493	179.134428663053	12.4243219502623	73.9726403586728	12.0973857049095	171.08440064363	207.089018700482	79.1238391743589	20.4726992701098	8.86193657531624	15.9357645343483	18.2003586657279	38.3694400393878	0.157819147683493	4.63202869090546	0.678163531485252	2.19814030761172	4.48365574602555	161.369723021283	7.74853931299966	0.190744435346671	21.648315633056	0.0891225319688006	18.6944776287249	1.07263005035302	15.2134779810893	43.4324536290755	7.93945304824893	131.402812128684	12.7220237457185	57.5205572814571	48.010477750402	22.9666391018477	118.53408092527
EA-5b80f9037d	0.0657397833429147	0.0146016394103137	23.9648999363833	5.25230871056707	0.00958479793950335	60.9943860540021	10.8241749632164	4.6810688713203	26.6512304433137	39.0161021884242	23.5283375907119	0.687255656791475	151.306613780934	63.429839910472	19.4408783253495	0.0128499658907344	56.5920523873394	9.14407998690175	69.457641598576	6.49781861050196	6.70303825646006	88.9797810992152	18.3353617624899	20.0214350406392	2.93207711160808	14.8453146885493	18.9795383358814	25.4247957805544	0.128263915018933	3.93400915687908	0.632484770822324	2.24686878975245	2.47619995661201	88.1455296875073	0.734984330773151	0.0694256010564447	25.5335870918147	0.0963457453606916	11.8309181526539	0.777878567440571	8.81315288570146	33.6631111462008	6.29590629834422	78.9514571185296	11.8175770150292	65.1710292906418	37.4797495395807	24.0502921691426	45.8470609753313
EA-2bd19392cc	0.0595911082056002	0.00803185192973401	14.923530606584	1.92171123649095	0.00497292137990431	20.8702936639929	2.86448766240086	3.25166808604781	23.8484678718953	39.0236422348826	18.0070284051418	0.502089890728554	138.533432256551	60.5678325094515	4.77715116487681	0.0173894069863063	59.9786812256226	11.8239306485285	87.1197817505018	3.94540339747383	26.6748266879435	80.3980113777927	38.7714311955263	18.7846434044514	1.95435987161706	17.8078007298601	17.2821409265083	18.4297947460434	0.112809295864161	2.41936250960448	0.796705714147598	0.489242307426989	3.2335437393758	19.6828020065395	3.26058839657794	0.0211162942409816	10.9747744771892	0.0687282855417925	10.3058423175352	1.44098712292066	7.74578643343258	20.8380240736425	3.92327458059522	55.3294081595096	15.7260812965234	41.2712669164965	64.9067258828121	13.2699543703838	27.2939541303753
EA-37a40c2034	0.294380840061469	0.0786972664923371	83.1591384230838	13.317615005758	0.0288309791078825	34.1576773085494	16.4712331155858	8.51857683510025	55.8299906915145	106.766138278058	16.6267967191622	4.1196378868097	179.889490036693	87.5518594868192	6.96345346222996	0.12112338385975	142.916191794444	14.1803700249674	83.2269131022728	33.2114564758677	314.24609323352	271.845938462992	64.6228598171273	20.3201000915656	22.3686758698828	18.1719659699383	23.7176042159695	65.3547113358643	0.386402602357903	6.70924622548445	0.812684504547813	2.81111512879214	10.5850492173315	588.600442071854	17.0433785789651	0.21459340527519	38.2402901454143	0.183893711824392	19.9914668507631	3.01892377168412	36.9393703858169	99.7869097045491	14.4873690347606	80.5987256301103	19.384479526971	32.6023048721436	148.637887758469	23.6523794438404	82.1497801861066
EA-819aa0aae0	0.0566807766069754	0.0370056959020619	25.9217252466333	4.91883700985279	0.0184478450289012	34.6631952589442	1.81848194898044	2.67622443240075	30.5962677083561	66.991180265249	21.8463094335163	1.56270696770254	221.925529410335	84.4363976805478	6.7157424796583	0.120067447878138	91.8692801397273	16.2134471885482	66.690620181648	7.75255310229488	46.7704377363258	114.213852647401	66.9500833538338	20.2818597776386	12.0507913926344	17.2046562445733	18.5919631353816	24.9172395253963	0.197370295387897	5.18548306170768	0.877080672179299	0.890770553591527	5.18659812057854	239.65292389927	57.5357900613676	0.155458353218967	30.7518569541993	0.268117634349704	6.77701457417765	2.09449634413246	6.69288815666861	19.9946658925595	5.55817639227156	77.2675808375675	21.0587860223325	47.5914223971129	145.95458156308	13.158190762281	65.9882446355324
EA-f7d4c4712c	0.0577632330790518	0.0219899718262536	20.1745720482422	2.38581066410195	0.0130418030384079	35.9493035102161	3.63203961275397	4.38916894053189	23.3967382027553	64.7064544643112	15.9133384605087	0.758709223445071	121.645182463565	57.02967354292	7.08490433134462	0.0457012425163133	117.013994469723	12.4278705684953	74.4938460506919	5.81673329760681	64.97489337542	132.721116913593	40.9502335783994	19.7925512964895	7.29268818827925	15.7867001491226	22.3972755477396	25.8585918830785	0.225075373660752	6.02029667939334	0.776483205420693	0.671880273166557	5.49598477562427	47.3375217005518	9.21696378663804	0.0622181095805711	17.3626284171574	0.215705091796767	9.23105180189127	2.05548404946093	8.98971665296662	20.0361759652562	8.54998329552056	85.1968895992085	15.5237194390232	32.7918979364387	84.9063468451427	12.7980564049956	57.9749601503394
EA-261dfab612	0.164061643620375	0.0268919068459	16.8045307072325	13.3555464584773	0.00590904735727636	10.8150638520311	20.5976789432801	7.8237974054642	53.1797272016601	140.481626740072	26.5993682837486	0.513333912194844	218.800541524199	79.1494750596772	4.82624069225606	0.0765004613759263	150.880366898497	15.333294052174	114.050957969233	4.2246305249843	420.584740312226	207.776786937355	111.944389589704	20.8307598916011	14.1787099058466	21.3653187096929	29.1131410205582	76.2644431183688	0.30892209416046	5.00011765570548	1.06017897762127	3.91117152174884	4.78309042508237	147.19699802162	8.63214570066826	0.018214636114155	34.9751672681167	0.130763008115042	22.42766747511	0.331932714360497	22.5968848493626	46.9702524723861	10.8911957788299	90.322170193039	15.940371574613	100.128712044307	550.497926461161	5.01360347674097	172.203070992112
EA-b987a23aa4	0.0636568324131958	0.00997473789986246	21.224030519696	4.48165926994607	0.0102960467661255	23.2233258314217	2.95096216303618	2.74384667724996	15.0953825418941	35.736880428073	14.0467923232165	1.98395233363286	166.186915258454	81.3730560220991	6.26938361258952	0.0542209637792538	48.1697074778976	12.3181401138983	73.4265737070836	8.04480580695939	21.6997563210892	80.7560222350134	19.3710758164079	18.7722411211944	3.45694943175259	16.6453362064363	9.15142657722615	20.4536804723467	0.14502416083891	3.57241843685959	0.732329895069485	2.36491578889376	3.37009713736887	148.549830090631	4.86506487032404	0.063397342636267	34.5378112237361	0.079526010564504	8.34339563605704	1.0932177575878	9.85455401394688	27.4800817985614	4.96498845808468	43.7633336698047	10.1717659446769	46.6269811626043	34.0234364258505	18.0799864950724	40.9196581787423
EA-6f367223f6	0.0622622784927638	0.0226988434731571	27.9787394923088	3.65039190204156	0.0105332768120597	29.0772265259359	8.01657569925319	5.40269346821239	53.7514169352765	72.4542830072025	22.1939939356932	1.25320091229417	168.923740347333	68.5457388380197	7.22456310188323	0.0578168151295089	77.6491256165292	13.697577313557	82.456340821139	10.7751358573709	52.0353395125496	88.005268482406	91.6959745570895	19.1447841085526	5.1287804281048	19.7995704416918	19.5579256894651	31.2582988584382	0.147981382386945	2.72682913428231	0.841581919382565	0.697072203552682	4.75146591669438	45.2662769975356	6.20558589389073	0.113182784153056	18.228301056767	0.151085901613034	16.6339438928942	2.90572701919412	9.30592159872128	27.8205543874222	6.37609808657292	102.088418717495	24.2861294450387	38.8334036463587	85.7271267386341	11.7138054461894	58.0453244131515
EA-0a4575323c	0.193995592599826	0.0269637829133434	49.4691684552334	4.05428833015151	0.00821131919818673	16.1347771699073	23.1498182023779	5.25193576296801	52.2294715004814	99.9013670595142	21.3157926353559	1.67709348357089	166.691945924847	69.3369448827855	2.47776615751556	0.0360087635224106	116.814484310502	13.5570469908214	92.4729216391549	14.150828405968	57.75758223391	118.31009619032	101.361927870169	20.7091115517811	6.26468778851804	18.9323836153275	18.6172372833566	22.169648437964	0.164052470904356	2.40371113591958	0.799990311088363	1.08763773601306	4.26951173365069	54.8905828214111	3.97595791549929	0.0679551809092148	27.0164481040554	0.0754484146040651	15.8951645709542	1.46267440069521	27.8231021954958	56.7321281219401	6.12563729454044	78.9537935064678	20.8733815133748	39.6572295897786	198.648004101957	10.780597832417	98.8388254464315
EA-43301ccc3f	0.027713627594556	0.0197599166519376	9.20135085503791	2.7365742326018	0.0125602801598423	32.4809126043345	5.67211734881676	3.40114620034423	36.7256685411553	46.0728018115386	20.4322080479589	0.720721519779769	137.184738045347	56.6714895254253	7.57287266606579	0.0225992686949844	77.9316840962676	11.3883601295431	78.0792495551871	6.54656047753211	70.1025956032601	79.1638977246783	57.3795760291523	18.7087384553662	4.29386766172845	16.8310728911708	27.5436652483373	37.6776106845295	0.175453096169766	5.20382972805208	0.714309814862005	1.15809445354856	2.78760696655516	92.7255837304198	2.7019325209311	0.0765840074522546	22.9361060336946	0.119069010579766	17.4824740278681	1.27002715520948	4.11087294163126	30.5407528422104	7.94274348653712	96.454046586356	15.8766081706199	47.9671050622722	34.5566320610414	14.2160945622593	46.7390702741253
EA-72cd721440	0.166617509560882	0.0782370197600301	80.4745343914262	10.9246060534751	0.0301592833951249	45.9215306506479	7.16995057117842	3.79870786046212	39.827183195304	99.1191157923597	31.905430410828	2.67212011705233	221.565419843313	142.113747323907	10.7116785844833	0.157260615381933	131.81015805387	17.6073192780804	81.9156197272638	12.8658459885398	231.608613355387	160.835052606226	92.3312418341752	23.0644473575386	19.5377834245617	25.0476027840673	30.7018344906862	62.6600765527154	0.33398493817927	10.4596023920122	0.921741867175529	3.26168049215371	6.63575597946595	247.397637120173	39.7013552396472	0.202011144485709	45.623183702313	0.170321387168444	17.7962935333377	2.06683731520516	28.0707417485535	68.4135611806099	15.6305351754337	61.6000003486267	48.7426013144901	63.609709392503	125.123723349319	21.0496802488649	81.102537004558
EA-6ab24a6aa5	0.117460206109522	0.00805403946803592	12.7885702712675	3.80618504720473	0.00377901927232738	5.15504409479588	11.9137170996049	3.566189286925	45.2343142298427	109.640238321671	24.6577258037184	0.722725922145236	228.340666170339	70.1583976271293	2.53706970071748	0.0720118895279871	93.2104076116918	15.0897173759382	126.466481589411	3.80058397410192	254.682631461914	81.5739849259336	64.0596601489087	19.4502623908087	4.50626616289995	21.207381731639	27.0749194768801	42.8548097181642	0.321805951179251	4.65699483331146	0.984238964828853	1.1163925076898	2.62550921987568	75.9858238396643	4.41265713566871	0.0200577895940439	28.9413220500032	0.0888059481468187	13.1458818061262	0.69754889819418	19.2664562778526	40.5985878451422	9.37828660485594	66.7922303703192	16.4569555082407	64.481600365328	388.811846272919	3.69515547318836	125.588501904106
EA-df9f008e2a	0.069873500351417	0.00521806469143712	9.92679265496993	3.30357612559409	0.00314644422986519	6.39680410437087	5.52818901774565	3.0993147826856	24.3909831107437	46.1324385465132	21.1006717554661	0.309072143562803	231.309363825289	79.613142975685	1.76235563634848	0.0377434377287541	42.9508635217318	14.2629771427821	90.7253050279022	2.06571028411219	221.544213675442	56.5021475866705	41.3675060609887	19.114308701877	1.49314492524803	21.2229769513022	7.70368614252108	19.570144509315	0.111739258600905	1.8353571406034	0.847346880458802	2.41981223196426	2.95541959084994	76.4821913264395	2.91692307440286	0.0102599158781465	20.0752495080014	0.0548344027558843	7.30475765831134	0.936906695330227	9.82816974109506	23.2915979011279	6.09644407193913	48.9252774547056	11.3991419476487	43.9174093498791	206.528788832853	3.87679331719816	77.5064349733305
EA-c27c5a9e1a	0.458967167031909	0.0458746775338576	108.499192275461	16.0235817049965	0.0149835040740181	24.3440026542447	11.6551095462228	5.18895627440361	26.829028596614	119.289998025956	21.4186203219574	1.30847774064102	227.212383069132	96.2180789504211	2.30317023456396	0.0898286854727426	137.038856294467	16.9060207857819	84.2418857838224	6.93093450066741	327.63074727401	190.152059666344	79.5169321679515	20.3700107854953	19.5009105770178	19.76183227859	22.7609306469217	55.4095660451996	0.372568088880099	4.71203163346517	0.761948930098507	12.3180508919299	8.6564419710834	197.831251612627	6.66536007801624	0.068344933535676	57.5413122436167	0.0876484837325403	13.1449396856618	1.41410975428511	64.9498807592415	128.863935490165	19.7839405560588	41.9773536268321	16.3517228262873	44.1019164059578	204.264586047863	9.08651485884266	172.66333335389
EA-3ff31551ee	0.0483129392178468	0.0182574159242763	44.1481494123156	3.58729519525277	0.0100235873204569	18.2119812171089	5.33120980647373	4.81888976852846	34.4322796879448	65.1985360971081	26.0961268406157	1.71771871977918	218.726961925983	108.795786101578	2.75236012381513	0.05955633077144	30.2272782765229	18.9071048110402	98.8714531865503	7.54477336044572	54.8980968063238	74.2488613153357	39.3487725843502	21.1341535974036	3.38579568633992	23.7743366823636	12.0003884532937	15.8538765608006	0.113134663488478	2.16385098220477	0.983346117186807	0.632594224573633	3.66087854490917	80.9988150820428	5.89378446536811	0.0524313031011781	19.0488554911815	0.132375789646402	10.5639898366344	2.44957319252165	5.85144408819249	21.7950827916905	4.23429897169377	52.4347391470068	23.1908052613694	60.2633905434498	124.264588607426	11.4185182735734	56.7197524983698
EA-f2b7c893ac	0.0412752509006546	0.0155305079136349	11.6328836973469	3.02345288939567	0.00840893913878492	20.0006873470599	2.68422943730706	3.88375313948801	20.6580720155496	43.2876771009123	15.1520748863937	0.681083753783776	177.015812588348	65.8104141755091	2.56600019169056	0.0292723047520911	58.5140531868972	13.8539415798493	84.0967839189369	5.40159174530002	137.429485649273	99.0845409146277	29.4829260548188	17.0420702846527	3.31676275804798	17.9905906968646	10.9509341125147	37.5303578205379	0.152758930017117	3.24048118201766	0.718953077601762	2.22315776028794	4.93328806638595	93.7010398777009	4.91204902640835	0.0295271439359987	13.1239282929911	0.0716523217897757	9.71693900635467	2.02659775865903	5.93596933854788	25.5198311090726	11.0341923794074	51.2540437842653	12.3292668269596	26.9738667327103	42.6746689975855	12.7015198596448	39.5155614836915
EA-138f5ae0a0	0.0921268730764169	0.0350955051941451	25.7204197362611	3.85571719066058	0.00633308824213395	34.7597141239269	4.36042161430367	3.20563006879279	40.9173447478346	68.3477240287204	21.7758747305004	1.9417503317958	263.776178413632	68.2223707558291	12.4219690520817	0.0482904826796782	92.9367319699078	14.3375686969986	95.8931748432929	8.73402302586917	220.409872448165	125.967773066486	38.2477477105468	20.0168479512348	13.3305895962113	18.5734708032716	23.9716319353296	45.2722188490012	0.238430817032394	7.60435749514223	0.936666189169589	2.38145250194739	6.1982206009477	134.914093416881	15.2196824774039	0.0550340114738385	27.1956604322449	0.099011110725108	11.1343970492758	1.95193384463055	11.7125320345747	40.8235005626836	7.88591366582267	64.482318559011	21.1796823920897	45.0966444969654	215.874468175442	25.3311715338924	114.270145362938
EA-791d554603	0.057073856426499	0.0079637340938025	12.6794162908836	2.8193629027629	0.00658989619798237	16.147949181697	3.08770311252871	3.12652396349602	16.0306479417055	31.7560198898915	12.4438499522847	0.588923649738303	116.300415899484	51.1085039134822	4.56347018393333	0.0235763031168713	39.5907751109952	10.1449677355174	67.9471429456239	3.72952284728997	46.604100853749	64.8993551153627	21.9169965586339	17.005565833606	2.0819477451499	13.7999490719777	8.79580698968355	17.8038849511131	0.11723435549056	2.47634903885254	0.678407919702177	1.17815814970865	2.62082400921386	56.6966767920855	1.81130799911887	0.0256573491743778	16.6831376499325	0.0507397414339824	7.33996209696398	0.844775104662467	8.24720190196152	23.323249390872	4.54206835736029	48.7897357227994	8.0089583564823	36.4489207726072	48.4166838363291	10.3954602829052	32.7040975712376
EA-52023a1477	0.0351468928420553	0.0138098848750071	9.14297852253237	2.96652134946219	0.00743482301699343	28.7289329344748	7.4313368199723	2.94906308723775	21.3077598414673	34.7602832168789	16.6331942797284	0.626828789091562	112.068371416483	38.5530272881477	7.94054314611142	0.0147613251519089	46.0496811431635	7.81391640106328	58.4958111765809	4.77874355408069	19.1342686799496	63.1305831833728	31.8256525533316	17.8212890354474	1.72976269084148	13.1398196183235	10.4084480253619	25.285846567371	0.100701927952068	2.96798566379565	0.627027185389467	1.20310089908609	1.72825974389639	76.8663494825476	1.25831125517133	0.0544446441562266	17.5623736862294	0.0736697266881877	11.6958448132253	0.940012660924733	4.05396998320387	22.530844015262	6.5092064571767	67.3666984520103	12.7006595952587	46.0077276718016	35.9198567773412	11.091814147869	31.7726517575966
EA-fa006eae5f	0.468804747679337	0.10490034179346	125.269130440685	13.9471111645971	0.0378536178420931	45.4401429602907	26.820989328665	3.65349096757509	59.8564314823128	206.968489670104	36.3058106205006	4.24415713694469	333.728713854901	191.456992181807	7.60086960380859	0.248502894462186	341.259790256004	21.2693840988934	90.9186486578431	23.6407901978087	427.044758204296	252.433683462831	176.970741903262	23.6554078284843	37.8154895687269	31.2465106278489	42.5594473043432	80.6369461921829	0.874619932280955	11.6066508443669	1.08012672325949	4.06473966760078	14.2266715029038	228.530477421243	44.1638500975367	0.199373043475391	37.2603618979264	0.273690855833512	24.3695828982097	2.30801652637293	67.7809331451441	101.458387009523	24.6991221447201	103.795420599434	63.7300831918431	48.7936840456978	104.704647270929	35.0004224302615	159.144016661797
EA-17f3272f69	0.0544414059958441	0.010003596217235	19.7950919046414	3.67634929878504	0.00486168100547683	12.602640664267	5.1439297663697	4.57416721595569	27.3513486963752	42.8359710781932	18.7522846143637	0.490042301813974	178.742633421478	57.3218041990031	2.84702269994667	0.0490176893868515	41.2641008415537	14.4744677472065	98.0531604786221	3.60696258642315	113.595411540453	56.6313543588597	40.0479982056556	17.7481638091271	1.70988374657905	21.1375779353065	13.598019593836	30.4212949121377	0.170135035720261	3.08445475080139	0.838749428636261	1.02815557886122	2.89731526634927	71.170500572774	3.10841507656917	0.0314133379570603	29.5429165205193	0.0955828100097168	9.7103975340509	2.3953813908737	8.83214947991469	29.4332015896635	5.99149028462663	35.783016839429	17.4605455176537	46.9970134156892	191.596901181258	6.20599540110739	61.4776557781449
EA-1a7869db33	0.298394271916077	0.00768206151715488	24.7610985973855	6.28053142038095	0.00435102678367469	9.42034968136271	10.4105916394283	4.42401813973933	45.1195307905911	79.0004233372332	23.6133862795367	1.07162520708253	266.85937036017	99.9012737833956	4.21188290162927	0.107420049355189	71.2794394744798	16.7608717599501	119.611005890337	4.1576236827642	262.251159295363	79.3272466728449	52.2305180086143	20.6336071475366	5.06840977969335	23.4623197274286	17.2540949785969	49.3900293186771	0.287701449246016	3.14605515355601	0.998164810439442	3.60805998284588	3.63972751691654	154.382265456843	7.55206151644696	0.0235483610484517	31.8455529567909	0.131185674599856	10.0267825992112	0.634986286324294	41.2709263184239	58.4396077535996	12.4704605054764	60.296860033186	16.9126709727997	72.3515525021287	619.307996344999	6.00015181430385	187.893035584226
EA-80713f6571	0.111156044096026	0.0627985967968509	30.4625738137012	5.52468773532438	0.0203311165916187	45.4652463928898	3.64022884769413	2.39707454454046	34.445764231387	50.902347356165	17.2725761357517	1.74426776175103	182.049136814274	74.2107795922697	16.0509997285967	0.0809560584504094	168.62788869871	13.7438249568789	68.9845158974238	5.84494244237844	137.124832148373	104.156872848997	54.0569603242041	20.6826356069803	6.51217461924918	17.3674255507474	17.6554196630946	31.6567071160505	0.271102382443969	8.1688476387958	0.697900830109016	2.85397733012724	4.88783227558108	226.579531168928	23.4492619280598	0.122687483221972	40.5338781287987	0.101982474975682	10.5838043616091	2.96512025181855	14.061722888205	41.1426502368348	7.70941083220744	70.3812932205904	13.4739635274553	33.6935974553809	72.8416470742166	21.8510984430794	64.9815505153313
EA-9badb6ade5	0.0474281716671085	0.0163890283725044	23.2177001781584	4.71907876344682	0.00692606068685437	27.18314479531	5.04157059102381	3.67982449606545	33.3781672483257	80.499647207921	25.551779286238	0.442460062172565	151.072903162284	58.8827875452066	7.36682333824985	0.0355894685643263	81.4820400044176	12.1277893809023	100.11666123448	4.4920387594309	206.661287939683	94.598354159024	63.957229721273	19.1281076581881	6.95446493285752	19.7831944229693	30.9529577482114	38.6369293705971	0.155639813733212	4.16126984996802	0.70444026207304	1.06892853953552	2.99486326823723	69.1667790082278	0.668973197002818	0.0357218787175757	23.3882225973859	0.141568009819595	19.8160868078265	1.91382771649261	9.49836725195988	35.4712496748399	6.73498161573175	92.2422155525338	26.3601297691702	52.7264781308769	43.2858904281929	11.8548804609918	98.7756755372075
EA-c90c72d336	0.0523472605046527	0.0061322135922294	11.0130939054103	2.36419041862604	0.00616260419831409	15.2405640241077	0.710964676582451	2.27822879874106	26.6907019747954	42.5367331067601	10.5846677339212	0.571173851643572	230.651525954892	89.9576998720246	4.00051509204876	0.0329499438747374	67.8633579730571	15.0299627299369	97.0319896186236	2.65456837283899	203.451761515625	57.4434068481859	20.7667103228261	17.3854211303128	3.87865903305357	17.0523693973256	13.2214323581468	23.2204173201384	0.183164524436344	3.28665931263511	1.01917818192458	1.79866939948007	2.73422683304529	120.490309867894	6.86897755377773	0.0226189637505247	22.4140769797619	0.139846197978974	7.21470629039926	0.503929016228155	5.48115683326193	23.4130341706202	6.28413961664339	38.3664528949417	6.53796720411397	46.7686441185663	224.655453178207	8.79457635572206	60.6606706466154
EA-54a47375d4	0.0373429531038562	0.0228513700712759	20.7345611661988	3.70245540747588	0.0120936370023966	30.04507670272	1.5839498292618	3.76735165182266	29.9405816440521	43.7241362447315	16.1314527290639	1.06529832280661	160.856948772063	72.9076924660028	3.94348795195855	0.0298529897342794	48.4436373250965	13.404759813723	74.9555793558303	6.23351610697111	53.7247497979056	87.1387984614463	50.9670498801501	17.6179856546302	5.97932089052219	18.7339792194472	10.9392451915521	22.4884531115639	0.099943988217045	2.14670696741944	0.765362264200877	1.40841556430234	4.1165465412389	130.579861259701	3.00772194406889	0.0441584463157008	22.0635788147705	0.0977238949167149	11.7812757872438	3.08202058190494	6.25029386256168	26.7934820341446	7.76030113565628	72.5069111361828	14.1061294347647	30.1855957940848	38.8444991102126	18.4667790182292	40.049517545836
EA-28309af25e	0.0389403076544741	0.0198257396925483	14.8279758616215	2.53821426661397	0.0106789731949193	45.4119918940203	8.88438489251251	3.46787724994384	37.9209591934821	77.0173888624249	25.0476557083224	0.410469454030524	162.433263026962	77.0617063194188	14.4353142006043	0.0436792209806333	123.540492727477	14.5762223348256	107.858158642407	4.39782954192236	143.563712590157	105.482810951838	104.337631950839	20.4982553425839	9.09174456938949	22.0579340509468	44.041054908038	32.4298956685672	0.162595483670191	5.33117750665481	0.734524495028424	0.492589449575115	2.4958117023991	41.6873819069569	4.85101656846975	0.0586891386288526	22.8623105546265	0.144129793313302	16.0728717204721	1.60589205055924	8.62486255784282	31.3693665945796	6.79505523730113	116.796323444347	29.2356032609773	61.8010876072328	58.1388997178044	22.9486522455208	70.7870421471879
EA-eb40918a95	0.125046708360995	0.0259939212117452	50.7216310173214	5.51473371591836	0.0142367444676097	40.7745030688621	5.2409016836391	3.70920677626691	29.9799776146585	68.9053537869577	16.1043593138217	1.30519803503664	144.987558376791	63.769578837347	8.23864295339677	0.0516807648262425	78.8036005647189	12.596123213948	70.5156235926138	8.68077079937551	70.9827826545148	108.418232770241	54.5637435472439	19.1169272348886	7.4459412314586	17.2325909904225	13.5276735177558	22.1126470320892	0.116327004303222	2.93689522662751	0.691154912787174	1.76065297598665	4.1241151920234	99.306181061255	6.45436715612917	0.109545807809222	25.1014761839557	0.116035749435139	13.719335339982	2.13196513856489	17.4246247057617	45.6862220814812	5.82628873402134	70.6727964463835	16.2692760131602	34.5939615531307	74.2561519185355	19.1625267029092	62.5476150239054
EA-dea5a534a4	0.0716931016669051	0.0104479270753638	17.9532488061425	2.2056892798041	0.00533326584204793	11.360690133245	6.46950642253618	3.35178753921496	46.3029425342374	67.0984906903127	25.4027677156453	0.951314585925052	186.132857647904	82.574528058708	2.70162759742507	0.0306104967113928	108.714405660635	15.4418800315669	104.727144222256	5.69632942024283	61.4858164907549	79.0061654722612	88.2474852781913	20.23659156601	3.73499597992059	19.6852882028592	25.4992532969822	23.8910031418377	0.143830894160486	2.79116523835972	0.83406131715842	1.04460624128664	4.00043250114235	24.7240519779877	4.40567571390543	0.0399678777795955	17.2315704468333	0.0505094517802288	13.4385345173453	1.62390386980683	12.4539854964671	35.8985300237149	5.13044959354586	77.1630234964274	20.5235217351938	44.4511739576872	96.3460209833729	4.95200637421241	78.0001085146968
EA-30103435d3	0.0159782866063951	0.004446780116792	3.54465573429332	0.94349179481615	0.00491573229643475	21.8801321125757	4.24353453450431	1.45168990807057	17.9661783598097	26.9778672477806	19.8504729036474	0.355790116421772	204.65724827506	146.484426942913	7.7129402250355	0.0601872198241322	18.8481167590171	16.7710233214923	123.791418272101	1.11584133492682	6.41096340492526	40.40000997817	20.5322410041019	21.7647175167557	0.657546968053468	20.6493507746993	41.9939170682624	33.0273487683275	0.376574665397547	9.31549741300018	0.890389645896508	0.823407403201427	1.46328747578306	26.9003437763024	5.24162217173828	0.0325615835806036	5.49751298028417	0.188694082154287	5.32340916792634	0.292103020714231	2.11143913922766	3.04256763995774	5.16977479807392	25.5395528838813	12.0577197838811	65.2363569356894	17.9078325784644	9.03661822085604	16.6251435394231
EA-21afb03371	0.0786317539985757	0.00884627899495261	13.6604061818828	4.4672350127916	0.00625977011289926	27.0456991399223	2.02921186511439	2.86263445214518	30.2416190866648	33.2553193908347	11.6328484085643	0.953015094673456	172.096356757287	77.5595030641932	5.39703634110838	0.0342131455706571	38.3705097105146	12.4245615760733	76.2301348526977	4.26906234279489	102.546917482115	64.6509875480653	23.1269083094799	16.6953519624298	1.09249234239576	15.5912597227899	10.4251093713588	35.3626398458769	0.198959500124574	3.09149169278024	0.734035550922382	1.8837548501904	2.62134464027093	88.6507494357874	3.16645844005084	0.0208229208801151	15.1203002417204	0.0941364629255984	8.37471521194234	0.515199674912872	8.58956695655074	58.5977556372233	6.7402234647806	51.347757650704	5.2765822512717	44.5201206266809	66.3208685708742	16.522409600869	53.1195112973696
EA-6516270f69	0.123418208703984	0.0343888199272848	51.4287355479561	7.99733848753349	0.0150255485953351	43.963253414352	6.75321410303699	5.30760107290719	54.7879047173133	74.3319118013205	16.9254160149512	1.22341369284432	135.210811468316	47.8346840716631	9.32802056268934	0.0264913573968409	79.7913430070705	10.7550882801786	67.3438178443091	11.7045979790059	49.343578161134	113.803110774842	52.3561936346475	18.4076775887119	6.50045297754431	17.3710579851125	20.6784238628505	33.3396124594267	0.204952765780221	4.41613863481528	0.73441004217071	0.739191199659229	3.61823347960967	113.717207586162	3.62464126152094	0.149777125733779	30.5149204890659	0.269976253410278	22.1672951860623	2.65097252736377	16.1091069944388	48.065195819873	7.14617293141448	131.075151762399	16.9257170207756	32.757738392654	80.0232412502437	19.2999619337077	69.2830078677081
EA-8de6ace1fe	0.0215099523187225	0.00762421563370487	5.3970226935918	0.77783641403608	0.00710689175632096	25.6106303183558	2.48093189749983	2.19827291912243	12.1866917692741	26.4179564265813	12.7275796100608	0.298747311896058	107.692134509941	46.6769792933787	5.88085477549785	0.0239896332531053	49.3327309531018	10.1079898034732	62.8962200537397	2.58778118840089	24.8251631706335	58.7976936307925	29.573288185845	16.9553154071711	1.51940093710051	15.9107687864515	6.29537643770468	11.3682477942498	0.088180405273232	2.2167268944553	0.63647660369863	0.725726705564917	2.24186262764102	27.4148632395439	1.49702029511862	0.0313417540544659	11.3919223711671	0.0545697680765531	6.32209389039752	3.00258219735832	3.35115222212137	7.2757517208292	6.45123720250703	54.7478826488897	10.2590678966014	23.899645081175	16.1043791898074	11.3016468952169	21.6530363305275
EA-e3164c819f	0.161231348402115	0.0460011004860022	30.2798256545519	9.08410560402927	0.00999780158774314	35.619577920814	14.8045892533969	5.7684688009663	54.6668288064433	80.9473119838441	17.1989260725562	3.0419015271206	240.296057740718	61.2818075266534	7.40266106030614	0.0621827545371801	111.739313853359	11.9993632076933	80.6119119524221	23.5325284810192	260.180073188887	256.394181199994	83.1310226630225	18.7618230724045	19.6662433420885	16.5715393115699	19.7862484993625	46.2566581825705	0.234729814449845	6.77796109854829	0.790350670368964	3.98665535153496	8.53312379268031	461.922212749366	10.2981849335496	0.07487905360973	42.0672455770675	0.0850365771002034	23.7470963602338	1.25145056067407	21.1608002733832	139.281879065917	15.7556985265793	77.1901233047916	14.931538822028	37.2071451733868	201.884403793327	21.9886249984636	131.204884075824
EA-d89deb4e3e	0.0611481623500148	0.020214727310505	16.1884066721726	4.24949541372255	0.011556024269896	38.2670727629596	4.72764853778113	3.75989967360923	28.9105622367107	45.96247856648	13.5763998641077	0.95283168290559	123.042993629709	42.8948881193416	9.80997253005866	0.0302134122303588	58.2209838455923	9.76255830757415	59.5860038364389	8.45188848458704	46.363921764077	100.553822074148	39.924621747062	17.334692226693	5.62223708182238	15.3045012416558	9.76137203073864	26.8621005937808	0.144725752030119	3.26661392784844	0.646011176715538	1.63769859007923	3.95700018342095	95.931687521528	3.9338131585997	0.0664438209315493	22.6734901163945	0.095606216936572	11.8930571213679	2.33016246686084	8.00316543898289	25.4515111430458	8.01653531677352	86.7652008211447	12.0588847610327	26.7110562159328	41.557039190277	17.3387417087015	41.3363444034789
EA-ba9f80796c	0.154425178639855	0.00697361561690158	12.7300357971477	7.59578908853118	0.00560211283094209	11.9098759570623	3.48676096919108	2.7494299492294	20.6647569935479	57.9637065954907	16.5894135992276	1.07547645323661	167.895421088128	61.8231976168198	4.33598503625175	0.051552371610026	121.828244360287	11.9451409951299	89.7290014119873	3.0693796436814	267.58381360099	180.227312992796	46.9402526697324	20.5230950164383	5.4320008300987	14.1564040376225	23.0033229615108	33.0989158509742	0.173186818291034	6.43205976914271	0.781792215491327	5.72508221416951	2.6879581139191	248.650390764675	10.3130612565154	0.0191562912967331	27.0901527915959	0.115343028752989	10.0402437662346	0.100546296494452	18.4682456296682	42.2131884915334	9.04496442587689	52.4402797968032	7.04852945501174	78.412163261929	179.344754174741	6.82992295647368	91.3810462874276
EA-1f98fc9c45	0.0894727758144214	0.050915969307834	31.5325931977822	8.39030883595213	0.0167420990737255	27.4304744857378	2.62004497411556	4.79082107930364	31.7403302193269	69.1648908682636	20.3793408887853	1.42134335915755	288.916122991005	125.722015587938	3.05111796309355	0.0578998799751688	84.60308309416	18.9422693974789	111.995749045281	13.1053248449937	198.639752100291	156.339861828284	58.6543531565774	17.7995095574848	7.86234170276793	21.7783157243134	10.4267272022211	89.0396831241563	0.315380080608299	3.04450467991192	0.908224116888827	2.63766445441219	8.57381927698677	129.567877850329	6.48397921149397	0.0574658740383929	14.4999286660136	0.0863003231217378	11.2882985038147	1.69274387727043	18.0421285815364	41.7774378505965	12.6118893971654	75.2771611608939	15.1880625525643	29.3761780829722	102.356954645674	25.1169775474764	65.4351167352374
EA-033a6dffad	0.200184071801911	0.0860277411120423	43.2556567528846	13.6283940528048	0.0237492845524119	30.0329188967575	8.77194636758277	4.46912306572865	39.0563248516427	94.4710427162135	23.780411813577	1.49944279584992	158.171812456065	69.7544415332705	7.73814030010068	0.0619007959633195	112.382803991153	13.2752578784217	68.9595811285918	10.2114790171222	138.175222619034	156.607707675638	88.7216226254788	18.7648709826492	14.1185763463228	19.6369407502102	16.403118153633	84.6121436126011	0.252803043881521	3.82753879281757	0.716169075754755	3.45726022048639	5.79119370901273	331.747231376001	11.6978739387248	0.153375042845851	25.6362806269635	0.157909053472327	19.9339179767315	2.31613812833704	25.3889054354238	89.6038765206782	10.4965016461699	107.872543026956	27.7438964604167	40.1343667040329	71.6050223049665	12.1087410911564	79.2534751695156
EA-416b3b12b7	0.138170894142213	0.0612789995321301	57.0100797366238	6.42857623533527	0.0422494119436741	23.8055153528329	3.05123712061535	4.29919597151949	35.5949448513684	248.342937841593	21.7552597366447	1.55451628496437	243.991941065685	201.873078815069	5.49574587742716	0.135966329348359	69.8795647942651	19.2701148176533	112.175461875564	7.55233915968482	75.3641613394416	248.133068859545	77.6403953496328	23.3794540369561	26.6503959560955	17.4401117234315	25.1506474620815	19.0466145290322	0.308851934425047	4.15184648039458	0.943277429604525	2.39340741673197	3.82303067323034	282.571402761557	5.88496184399706	0.271692271360679	44.8966696365222	0.149120814672202	12.4219192311897	0.751676058914453	38.181446558627	26.798382097246	20.3316217423618	86.192016297215	11.8294403697128	63.2135565642022	35.3924365146283	11.7844431516681	112.309378386967
EA-a14bed6382	0.0415512037692502	0.00940259297247797	11.1321800244488	1.9921124719462	0.00937892632342762	27.9830095460408	2.80677118041944	2.8645230273104	17.2656583104409	41.8022403232453	14.0951754060982	0.461953369161151	106.516714541236	53.8750636361277	6.76656870945585	0.0219107669176717	63.3657328330762	10.1044139542776	74.3420878202288	3.67568934981697	52.8672746150897	81.1147137763389	36.5288794150427	17.0769543222964	2.37130144270681	15.3499231676275	10.7836754790078	15.1526821915039	0.0958087886993531	2.64120180533123	0.607387329712935	0.916100470559014	2.80114685759665	60.1063397098554	1.66515401432261	0.0301820613327178	15.3156812430361	0.0662677449888459	9.57736846227698	1.85866205842828	7.15126358433947	21.9220073053382	6.33650670100619	61.5027830725743	10.3923466607674	30.4234950900195	26.0791887178766	14.1873845198729	36.6145770316396
EA-994bf5a93d	0.0894473123443688	0.0201669495131737	61.6846034994036	7.13787953782508	0.0100298785443668	35.1702030243483	12.3430343216595	6.00503157219508	65.7457659638393	85.0791722843553	32.6825513156125	0.890520433258158	197.780889835559	94.1210001175146	8.78981180850682	0.040230747095348	106.356767433239	15.8552164952171	110.751728359955	7.90567714962396	121.29429040443	131.249751022172	104.703306048385	21.2458151716855	7.69244723251788	20.411127078729	46.6191659165185	40.6428802171396	0.148504110978725	5.88455828884004	0.844644562459257	1.09026811821722	4.25445784260288	92.4505755656274	2.09833915708521	0.103786102909451	40.2115220323227	0.127361255226174	20.7747808223116	2.93412681745365	16.1832408394933	70.4462433259251	4.88180822831536	118.482663749735	32.7616917586703	58.7089945079661	186.679142482019	15.0025268505233	97.9910549345491
EA-3c1c49517a	0.08908115543517	0.0135063456964845	27.4574611185572	3.14941569679061	0.00452607601565225	25.8667936675026	17.3733442752568	6.40832794881776	37.1118907527824	66.6877886602315	33.0907932913598	0.755215085974355	243.500869605266	82.2040780660435	6.95243451948663	0.0291572105885314	89.9207245225419	13.0276961808579	118.270496485434	4.9539219335836	76.4522604293766	93.3353613386796	71.082609276955	22.1425077960424	7.56415134167381	19.6416843088546	52.8521578994684	29.6798903587725	0.29758716204668	4.81191499150821	0.905856680894991	1.12744466612094	3.19518688219946	47.3293322584417	3.51616872239569	0.039548332452963	39.0387408390433	0.0817773438138273	18.1047366964591	0.503551705680126	14.4917426358694	63.3475305062635	7.4588737864769	49.6540905752087	21.4528451698558	79.8325166877144	127.925717814477	14.5914678794647	93.4803277022007
EA-6384f024c9	0.0809039362114526	0.0200969075369591	49.450277276758	3.92390005522275	0.0107375499540762	40.7623294065888	8.82732044711328	5.14945489688406	37.0157558732073	87.8948500076656	17.1719244753944	1.65819700876587	217.16108596464	76.3410324132779	6.27164417420548	0.0572060461166649	85.3136507298759	15.1125885760961	89.8688236730395	10.6056199884727	38.2640874424632	103.685859729539	45.1433789237914	18.9763527565367	8.19085039619763	19.9261672454409	13.5048098865189	24.5463073194928	0.191227935543964	2.74112193834787	0.962833535906941	0.468157053941431	6.88121556967782	29.7204501217502	10.2267310583466	0.0605397151283686	17.7690387487508	0.144577579190718	13.8108976802001	2.32474454340613	14.9772339007396	25.5213724543157	8.19957811910413	85.5542877294377	17.1792763518623	32.8302093833046	115.898011766471	21.2156739920872	64.3017016699946
EA-e96d1f7c01	0.0630056094896023	0.0226104344272897	33.4813943450574	3.84761513340009	0.0160737991608823	23.6937651638222	3.30548423978181	3.83900776621482	27.7423633265779	62.3107093523516	16.9670421956598	1.42966234732172	143.442509726205	74.5522735379258	2.95031349164081	0.0379211387274866	52.9767420221678	12.769319215375	73.3236174524875	6.93142005655945	53.325212802067	96.7300361969985	39.8909511056944	18.8632959224669	4.48226131085451	15.4436125811424	14.3129982132882	25.0436978042902	0.14784386684215	3.1761806753454	0.7712959397009	1.07238896994993	4.24435278275729	133.248517519796	4.30762036435945	0.0662298962441897	17.8097871550005	0.108305417390859	13.4810463539459	0.948972502108829	7.20059603218189	33.210760111509	6.66137892726726	63.3114795512515	10.8449293080266	56.7318462632205	70.1543892989877	14.1823462109162	41.1006058711811
EA-b79138f591	0.0237650610764116	0.00692371588468286	6.39889510662281	1.72905177124448	0.00739173780700521	23.4379970376815	1.85349015915036	2.58065691307305	12.3021305205383	32.9343390865678	15.3155548854234	0.457365424751509	131.924384201273	58.8232535710557	4.41281651735065	0.0290690894431174	44.0294693021875	12.2017861961149	74.9068658820114	3.33805185770146	73.4626680054348	68.3606590027579	34.1373230558348	17.2652024405672	2.34543895272462	16.9964237404186	10.5465874289806	14.3762655035035	0.0957522450471314	3.17837967289125	0.6743610932348	0.758010615025662	2.5250250576368	56.8258516759373	2.06582646166499	0.0297956444650287	15.874404145579	0.0517352334323994	6.79534561573016	2.84929184284893	4.05750841563495	13.6984507751002	7.78887672958402	52.6582940929186	15.5171077708603	24.8604722545538	24.4636122471492	12.7576383845612	29.719365260383
EA-87117e42e9	0.10432989210323	0.0257102285156013	51.4975405090641	8.7543213897572	0.0125763819221166	23.5901619932032	7.08671785340156	4.92496765580495	40.4291366444833	106.610170311523	23.7277538941669	2.12492951307671	178.190522214624	81.7464104590044	3.52408703198	0.064446288476222	62.5292405499998	15.3740205910823	84.7274723798956	14.0455983203062	88.69082930468	117.9031652225	72.2755371442984	19.9738912698053	6.91177178758513	19.2146142387979	21.4116993067374	24.3354540378855	0.15160067031053	3.43932610087184	0.810296452682727	1.23284493195513	4.84349326785865	205.268825090703	5.41009923906052	0.0755221659514965	35.6477678135219	0.1907228907361	15.226483379269	1.89924464352957	13.338140787792	48.8332957952363	5.17558929290476	91.1839012850531	28.01537141208	47.9804384389367	131.231986069318	10.9385111945439	84.8036277212403
EA-1ef488918d	0.0515863149855162	0.0263967404930829	33.5272759425716	4.85917521789321	0.0210051933585043	37.0536111250881	3.98440982753972	4.80665878003358	23.1704033537549	45.5746181611806	16.6267677963332	1.86166551681148	140.758947854672	72.3088771658244	9.57843943238027	0.0529616232719809	56.8586461918426	10.863886374907	73.004230145096	9.85860917021483	67.7526734354345	95.3917333158014	38.6942903071409	18.9851622209092	4.77937686656001	14.4035609027146	13.5233097534271	24.6154746703334	0.0935711476592402	3.07613956184691	0.691174611492858	1.02503766498895	4.08108747594459	87.3946221960512	2.6503923294845	0.142206928908578	25.1258370263412	0.0747682413662906	14.4285281575128	1.51494583334576	9.45599454059614	50.7497600524519	7.51762976666018	56.1861640900979	14.3511148841221	42.0456985484364	52.4215826024249	19.3201436396463	37.4508454139716
EA-1e2b90f1b7	0.546579967998236	0.0968383254031755	139.667850645127	15.8361114498352	0.0382063627512805	43.0516954746795	43.0798297781935	10.8679846419	132.740009639204	196.307222520176	19.1934078424516	5.28804737079722	219.293442017195	66.8749636527201	7.05191789732292	0.145246750914052	132.766483485602	14.5542939402435	125.170876438129	54.1368675262401	541.207709338683	224.590416565861	118.033032093433	20.3568289156912	31.9159881821747	17.6478054083718	77.8262227799944	90.9535182212865	0.52885227240537	10.8106194092329	0.748400467328209	3.21494392895156	10.6669697817417	395.455898545008	6.86460905890952	0.488274277268973	57.6350010488918	0.178657794408165	34.4889475585533	2.51258568010897	74.6481630051698	260.708002785691	15.1240095247917	106.233994570405	15.7790702008834	27.0168460455669	574.617337222472	24.979561353829	221.026072611662
EA-f50cdf3b37	0.0792906964508885	0.0270657548276574	27.0820273336824	7.88387604172945	0.0114737706933995	24.8390785221138	2.84019634022391	3.66930979933057	28.7369243931289	68.3120286183439	21.961322839593	0.961584947556011	167.622238612524	62.6690727440633	4.89708032705375	0.0488876550277121	75.2578618699137	12.3785764196605	70.7369931752611	6.93187539963533	112.600310277864	81.150624361929	39.4944540661564	18.5726012172399	3.37330345008102	18.8348000587832	13.109030717172	38.8747152815533	0.176955363515485	3.74079946812865	0.77501551939697	1.55233155520141	3.17258727025083	124.789764254627	4.32141349821961	0.0701517324783676	24.2578575578512	0.127010301677685	12.6691623366779	1.34694063719653	10.6251393367999	53.1905204070463	9.15389201152449	57.9296286449595	20.1205928685504	46.8222588217635	87.2676533642014	9.82365924347325	65.0738441603082
EA-1e46058ae9	0.326514286570221	0.080122146814671	101.321094348632	14.4691704270343	0.0437368040861002	32.1109848944588	18.1071007237013	5.29033844523168	75.8509621040767	125.706765002766	30.807784196226	4.16199591128627	265.404062347991	170.529313382413	3.88535670082841	0.166246770568147	204.559622851213	18.3389289525163	70.9308794054309	20.04748201822	103.948557752801	287.86557139976	102.343235479995	23.0072332607983	34.5502858948755	27.6661260809114	23.9025596944887	60.3655344102127	0.340286853573371	7.68502915642714	0.993507730748923	7.85844679841356	15.2053800396819	368.30666924936	28.7968820709593	0.255558023776555	36.7184535947736	0.228100190864632	19.7960447973452	2.66352882107417	39.1670589223698	61.618767839651	26.5817605734535	77.6282549035308	42.7009767015103	59.3182212728799	132.839938812925	19.1016754266924	86.7781918800819
EA-fde78bb036	0.0467857305080154	0.0138968582819748	8.7624340443704	3.40599322458055	0.00637633318689439	23.2002770883583	3.98066087399502	3.19693801245437	20.6073549160521	42.1244421967403	19.1487096696159	0.484994026243888	137.52069250803	44.9225794204875	4.96671398496295	0.0187540114304705	48.9020240081704	10.940943715385	74.8006707830791	5.18797886063269	30.1376127644532	68.5190926888603	32.5304987714035	18.1698059130773	3.63515366711808	18.7212395459439	9.36596747977135	25.0129680018217	0.106766884207147	2.15880300482391	0.677662444868002	1.64094966220933	2.7565133829838	22.7606996670567	2.0092452351486	0.0352638814893144	19.6229751525242	0.0683283413192581	9.50803064005182	2.45349335869368	6.05875810138964	16.0318951005264	5.10852629491295	66.8135808442998	20.2999620199093	32.9959592619544	44.8748959636666	10.0894544956061	37.3038565037509
EA-b48e7841f6	0.128425119976834	0.023428757747298	40.4144924590855	4.68608556104539	0.0117164484590306	30.4631929521276	45.2768142648969	6.98777485016912	76.3458968801566	288.295381564782	36.2490846168159	1.41160457100079	301.567606178544	164.063513887007	10.9047397697389	0.135776425461631	183.564196017194	21.7540219579864	175.763876244003	11.8720235834998	91.9922377069396	187.794177718084	243.191069767817	27.4518569681574	13.7377287176857	23.8351278722912	70.0865494471491	28.4005734363294	0.293158852179609	5.61337017632746	1.05393139037125	0.324053527221263	4.84254302490903	29.8535419251806	22.3289774298942	0.177940815020894	23.0106561128846	0.101033991512179	18.6740058139444	1.06429707821128	28.5575775372104	21.6804968014662	6.00390066035937	104.961709463538	32.6254655020038	78.4995154359964	315.507614618022	14.7482998164009	147.41855862999
EA-b33219953f	0.0946202987871009	0.015951414622896	19.2578159660507	7.96061253420238	0.00632506296718266	23.6118129565787	6.3311757025997	4.87296719149336	52.0796339165077	70.640631915182	17.8684587492792	0.97822227237776	221.729599232883	51.8703201475803	11.2969470480505	0.0347992709546854	43.1301270128864	10.8111052490216	167.430989717234	6.82903944185869	447.092715639637	102.537427889253	78.2273286333808	18.6378235236543	10.9409697527192	15.1439618803299	42.8245081885412	77.6256827295193	0.162523685691633	5.54811271875977	0.752840634571783	0.910132535826009	2.03006204859665	131.887952793236	1.33740977633727	0.0473357716903732	23.1634760942554	0.147521451273292	17.0307171516514	0.363389021297383	14.491019129836	65.7787778642571	8.19598906879354	65.8014549603873	10.0593219404536	71.0298432173584	78.7387006028012	11.9314786104667	143.77576261668
EA-2f86e5f81f	0.0395562896743427	0.0182427107687029	25.0142240507492	3.21198314826619	0.0143197267897241	34.3121281065873	2.69331351639456	2.6786817566584	16.4437330901623	40.1956174699625	12.9554778176168	1.15395071980373	119.077140029282	73.2986478039609	6.70499733909471	0.0402725930046064	59.4850711222063	10.7442831607491	60.3737827958217	5.88097626010339	57.7553225667879	86.5961872498294	26.9349367829137	18.07868970367	3.88895645610032	14.1044801213522	8.5711420792148	22.4068370335421	0.118637686775199	2.41140662067918	0.676314857144738	1.24392685046048	3.91274937588841	91.463963519769	2.57241422469261	0.0842598241361936	12.4889953855191	0.0848101899142815	10.3660973305037	1.56037867542768	6.12953535082931	33.6654090490135	7.49852213979915	55.7802419030573	10.2635024006947	35.108035152429	35.9349541634345	19.3341092056406	30.8405625420292
EA-849b335ce3	0.0272846230224583	0.0084101136476701	7.72968479707015	1.85974497354666	0.00580336486967049	32.5103096861133	1.47763010319897	2.32419117790542	17.8285688998195	22.1207689822388	14.9783785938557	0.678161901455282	242.907880868541	96.3143058054369	6.78854698584011	0.0223595473406404	23.4884940736871	15.6509049096945	76.1352641236263	3.68099497126318	34.8857420829043	43.3579310293299	17.3410421908428	17.8593061097737	1.76063574580077	20.4756061092693	5.87411424011937	20.393861063094	0.129827097653475	1.59858927894647	0.907135644291739	1.65012961959217	1.90591888113407	68.4398975735755	4.32131566725538	0.0279589604585337	13.1261490201355	0.0885766385227891	5.94831465020607	1.2609060226031	3.31643227691833	11.4078449435793	4.28137392021514	47.7676275480045	11.5329348547763	35.7669734370888	35.4224196231418	18.3765191770573	23.4157502906055
EA-2190f20505	0.146215560305264	0.0354197165839628	27.5605635400107	10.8593635540611	0.00888353191829716	27.9553071664929	7.93902585862297	4.97120343446821	32.9384725873339	133.182199215633	23.4781193417437	0.570116334839603	233.624861794445	70.0035817129482	5.04134206878624	0.0357849658707754	89.3886203125216	14.9030815445829	116.660891763504	6.04752867631249	352.91893849044	141.091821655337	82.4888114147929	18.8101657278289	11.182141097868	19.6173326795531	14.1980396823429	66.210398281767	0.11883690430331	2.63813116904149	0.797110234352166	1.43924297117461	4.07612207425116	142.71038534566	2.22113491024583	0.0470499926320561	30.665190947669	0.0677530936129382	16.82781067439	1.47762279707722	23.4209919911645	94.0359933157674	7.76121833030512	83.0448479404871	23.9066360727963	57.8013445513791	269.891636096814	12.4340168789453	171.648346734797
EA-90204c7e6a	0.101643202818067	0.00892166320523582	17.3808724585698	3.51254186705557	0.00513725927238089	13.2020326831988	6.38578286678335	4.5965779398663	34.079082494227	41.2112496458238	14.6524284544911	0.844676533787725	198.042199258588	54.995120359925	2.82099483122771	0.0151520497326045	44.7847770877806	10.6369387049934	109.152492076392	6.21005779196914	105.855606468765	95.869417684964	23.0502840566657	17.1930293366315	2.94103413845959	14.7463678203056	21.8471885223222	24.92185552721	0.14761493175419	3.17474499795085	0.872727715132988	1.58811108111513	3.31250189751267	121.182053196205	0.963162596409802	0.028425571768983	23.0398241490743	0.0767306748843649	13.4393583395563	0.293510080439589	10.4294700834837	55.8403510371363	4.74653277407491	46.9309001853914	7.71055083950293	57.8455042448227	215.173841912816	9.11480793992632	58.3280588899441
EA-07d7e22dce	0.0319233866683954	0.0101461951770461	5.51537157816811	1.88734330422202	0.00477925585294815	12.4452283494386	4.24635578149504	3.66632169132077	30.147917179987	40.0914278556551	19.0986266986226	0.337184874469035	120.693939046518	48.3035937505792	4.80831035657816	0.0279761820803343	66.1322233120847	10.8758303267821	76.0429202083765	2.7870997356596	66.5759629086206	93.499300022259	43.2183089551989	17.3317104397275	1.95727734526868	16.3320359489236	14.9297134118215	38.0574466597507	0.124457381659557	3.36966287934337	0.753811452372202	0.876628394825147	2.73975832256217	42.7068965259715	5.0417884406282	0.0144367669966809	13.6354255201983	0.0521822352959043	12.207457082713	0.792327715063265	4.74126959635166	17.8998646925571	7.21903216314468	71.9607824528198	12.8193981347555	49.0490309103828	88.4382731049118	6.88897641811192	36.0626425363584
EA-bb3c31eb10	0.198851711192214	0.0668712202969274	42.9854098887225	14.9941499232079	0.0164437121942187	22.7179971825147	8.99655825453552	4.49675850645801	47.8581782720254	87.977637409413	22.53815911091	1.94864901707582	210.244882145894	60.0465328841	4.79078221574473	0.0407687201722262	81.2467145098427	12.2270294013002	73.5154464399414	14.0924263569523	61.3776909280913	102.253983060123	37.7727053221748	17.6341310026836	13.5717210007074	19.0790105999711	13.5722305617091	55.6135922883431	0.215660402533647	3.03421545633926	0.780432358476278	3.08341388303465	4.87600068164364	228.441835303525	3.31827752577701	0.146638009035568	33.4186205752514	0.160795817837943	20.8024153765341	2.61358827437748	25.8794692671329	75.025958955043	9.81217128723713	81.0226504084838	23.2728061203389	38.2766682633457	63.4154166080773	16.3724504912285	86.4565764033666
EA-9ce9757dbf	0.191561168948395	0.149928097999421	45.8934033119242	8.11263704931018	0.0769271248894431	48.890302372424	12.379494057953	5.25755630977427	59.3418830915184	121.532997566523	13.6465202738833	4.96601461909358	128.265810599085	64.6850497788078	16.459659750961	0.155068833299454	85.4983051006971	12.6429189295259	76.6056478393068	37.9490544124189	66.6984122685227	152.901546088523	79.5965860381413	20.45931153655	21.2295006256115	17.0287056801063	40.8096826007349	49.9962341650201	0.338837125018393	7.54999857558318	0.741451013715378	2.63247873387585	5.78515488972071	148.874516497553	30.4537691898429	0.444710431432042	32.2640365676598	0.177019629687564	12.2358517808677	3.38576569376568	29.4130739320905	51.647738769256	14.3319276038854	96.8732424871956	17.0593878551155	26.8717838317733	146.663339286832	30.8263894250238	76.9959779683566
EA-2eb0e0f5d5	0.276583500791387	0.0265705024837528	12.7163319744452	7.09478429625433	0.00965635445305128	8.76659870886889	29.5477198929923	6.64215963068445	42.5226280111322	115.727970477007	19.4584312992876	0.678540989123368	166.162654912699	57.6376904631279	3.68717857363296	0.0455966242456583	166.033160826176	10.1919884026238	87.2524165997875	2.94553127013235	222.502047772009	264.423457263157	71.908177180562	20.1402954462551	7.21459830129475	12.9410002961839	24.6987454204903	77.7366032125492	0.187257787785303	6.15273246403963	0.847728642655174	5.57492653641525	1.79564809135241	197.080773927716	5.919346173408	0.0306148921144516	23.5354785370907	0.119741655545084	17.6728615196005	0.0474028618487748	30.3810328429802	55.0839294708662	14.1956212689762	73.2682064747311	7.31273426472366	126.016898033828	338.63198614223	4.43568612453375	112.512993338392
EA-23bc18f12d	0.152493349599008	0.013602340366745	21.7014606791874	11.7887769556241	0.00824088035909069	19.9260777464593	6.42086510288306	2.7483026649163	22.2421689217744	63.2973066951805	19.0458644957719	0.434989010412649	167.305117144262	73.9288907940403	9.17704757797288	0.045966941588973	94.6044899673779	13.1520589246231	93.418832622837	2.82205136115565	209.228186175741	85.9553777720938	38.6976055206449	18.293801342979	7.04047129087845	17.4410518677966	24.8990299838284	82.8353471728336	0.302574486621108	6.74202634918302	0.722041290241117	3.78932723366006	2.85967839215486	67.4059119352321	2.70152282887992	0.0412166217834139	27.699873011465	0.139564584180834	9.70623727060446	1.21965885290498	27.586423295893	51.1339120837014	8.31986032888753	48.5715195175192	18.0530138553392	41.5632443885477	31.8564190403806	10.1043267207296	129.640050570181
EA-4d848746ba	0.0127819929604029	0.00495925868614861	3.32889880823997	0.433207356019154	0.00523348595417916	9.88042657567678	0.447466415836511	1.01698792260347	5.24409142907632	32.7087933711043	17.1087896031034	0.504062918056428	166.368766777092	97.3603996907261	1.90765711630249	0.0446352499223994	121.486868494255	13.8362568246421	73.6327216005254	1.30892654524547	28.6723521654916	105.908436141041	42.27790542406	19.7681424912352	1.37180739863646	13.24428527323	17.4857118710049	12.8393417050844	0.16859154116247	5.16993263490382	0.752167205956026	1.07502075855262	2.00909262076779	26.4341942692079	15.9237100272793	0.0139993514386534	9.97891680622289	0.0519201230207346	3.14853616918277	0.0699124612427091	1.83235102000986	8.49564136431852	8.21968758044813	33.1968216047398	7.72277027915819	53.4893211922148	47.9565644374033	4.1980139155277	35.5988667122906
EA-1d1dae5757	0.0561710018601146	0.0293213134838214	24.274475895141	3.03818386631646	0.014841652965129	20.2078181540318	4.58393341824091	3.04701688208462	29.388174992192	55.6249746747619	15.386865708728	1.74120942076415	144.346485182572	77.8374906306072	4.3739185464655	0.0456452807450678	92.0698528100161	11.5719017377978	53.7081043883769	9.96217075615784	32.6528189980485	174.698630571687	45.3317251556086	19.095004810342	9.50513412610573	15.8793800218138	10.2356310649374	25.7706314944038	0.145578795025955	2.42835243077166	0.770681688707963	0.946219940588002	5.99653026743486	127.71771923946	9.78831127979609	0.0752587255394818	22.0887660619854	0.0700578409660236	11.169821419956	1.3532747054382	7.71503250632589	22.8027751575783	6.13592432531602	98.7387130056052	13.1556193550496	37.529927487126	53.9585505020276	15.9759403658244	37.8449866500069
EA-587beb5eec	0.0783284291054467	0.0221459045130957	19.0488322777537	5.61412030590191	0.0156392562829378	29.9014879170341	2.48702235003761	3.18000775908161	31.3894518675865	61.4021386253715	15.8218671638529	0.950707347050419	140.57113780136	64.731562738371	5.97624822463956	0.0323042109951813	68.7870926970174	12.4781086409009	78.5344422579231	7.71699128013688	134.326529229679	139.723174677162	41.2106354989232	17.256015803823	5.29465453764701	15.4737907256378	19.7542577106198	35.7199034531878	0.163475319668267	3.90704810335994	0.693069116837584	1.09078151544466	4.87374940220631	149.099775485753	4.30239879168764	0.081478742581083	22.1772907834714	0.0821888248031098	12.3941480261584	1.30169612565922	11.8606825000129	38.1545934415401	7.27973879429746	106.381198976978	10.8022177693428	38.1853207987506	65.5954987129202	19.9699006482671	68.6571706818222
EA-31308b91bb	0.074149266398067	0.0514288475324796	55.225513452529	8.91116468105625	0.0188398945433213	53.9897198556484	15.1051687389919	4.38457656764412	48.9993716089858	97.6431095864431	27.9458997954393	1.95016853424928	171.164939916726	97.4041073456011	10.5248570231374	0.0905734964629251	157.108699162279	15.6855169541015	87.790365280128	13.8244194167025	68.8760722221987	128.879279932205	118.837907966111	21.6595804813347	7.39985370698339	20.8931930877097	20.9725142768418	42.7098387822261	0.2055894043313	4.94378393769751	0.78506261181331	1.4024520018323	4.92520068563831	136.704330056381	20.122253394744	0.179023461384912	23.3078450762268	0.245355866195083	22.0073826694817	2.92852982369654	14.0347855876816	41.7368894967822	9.39605942439282	134.937317133649	36.0651804136456	44.83078869009	53.0388055799589	27.9385497566756	60.0935443980692
EA-ef4f5802e1	0.180105237164583	0.00683991347270583	14.0437278465924	8.65195302599397	0.00332676990385379	7.44487680593583	4.42825157309144	3.38632058610108	23.5536730496423	63.6261025935264	18.1878865680681	0.453845850658208	256.87904072694	54.7494732757113	2.93722453996865	0.0176894367821562	24.2665336189633	11.3851425945059	122.255511918254	3.22985766567835	129.414530993368	62.715399716029	42.6899731126505	17.3651073623715	2.4128926206618	17.873361756304	12.2454599100344	28.5470202648935	0.117053856729092	2.3850572517398	0.84680608848534	1.40411725308456	1.66836781192981	63.5808100180775	0.816092194646304	0.0108719457842304	23.394798283574	0.0969826307439485	8.3200773807491	0.427437303936198	21.3288501388164	39.9534751574876	4.0342311036211	47.1341656464994	11.8035553178894	56.0109223131856	229.817473351355	4.96668564577296	117.27030539784
EA-b351474656	0.129949955761643	0.0255652943464126	43.0556462671715	11.4563136903606	0.00530816033996883	10.7288758314485	21.20698100272	4.87363152259965	74.9984952271543	155.755035094766	33.9758772078365	1.01659966345595	275.820520941603	95.7531687763885	5.08224816924954	0.0574213915627357	145.025463193039	17.9346851719253	186.110539942427	6.84913471758102	207.305249471224	177.797762382722	143.032300640683	23.5849277439544	14.5640667237111	22.826281857263	49.4017933456269	41.8298641764201	0.160452653628105	3.20388745928108	1.01557327172748	0.954400809035198	4.44909085492132	66.3577277821604	2.29865708339421	0.0307020411773044	37.6480814558804	0.170231548335508	22.0532613964369	1.12868830306558	22.5640860636873	54.4623089356261	4.44217791824053	123.996206242242	36.070825588061	91.3355478384351	415.515429103445	7.13880017608714	226.608248637028
EA-1492683ed6	0.123361934563039	0.0159342048147896	35.9355947951518	2.87435953177917	0.00761256176552819	35.2546892074924	2.24365418709911	3.7984485780737	22.5290880706531	43.4109897335516	10.4393500029304	2.71555364193979	206.517183367444	87.817452915257	5.28196805942586	0.0419527530418918	38.0411416297761	14.1204452896651	78.7196534104451	7.55345989627365	27.4713344799196	83.5598560315854	34.7068819696144	17.7488592423712	5.08688124862267	13.8696545044659	4.35920474736148	17.4086439385106	0.084823606184136	1.67119176174398	0.75777000898195	1.00679661239398	3.33363968604015	85.1312651756185	16.1544370740611	0.0563696541954326	17.0730495237732	0.047999208204551	8.57189572651162	0.939339860848889	14.6693915709695	21.2285312823657	7.23293944817944	46.9278110558835	5.7774178932256	21.7124330930445	53.6473852309076	24.1846599462845	48.1647716430965
EA-d0d681c15e	0.108950962761674	0.0324432693577942	64.5529798759944	3.91192591927604	0.0260105170329918	25.5513672080231	3.65850151151916	4.02552946725489	31.554405133665	62.8139317942887	16.5201485044096	2.33872136245352	170.834467241885	98.9796932631064	3.64103690862829	0.0410795840599578	75.8458414196164	15.8204176779975	80.5969976611267	15.0592109612136	88.5505971675893	116.563872129167	46.3557677909679	18.7668904189743	12.4926167709131	17.8925029658602	12.1396744344417	31.1645546345785	0.236848869758363	3.4451578681133	0.90779632449524	1.56821532765233	7.79234128812332	259.495094230459	3.17015525215003	0.0981465137201141	20.3014556088785	0.114346829820684	12.6076799010944	1.70797685644283	14.9613612441099	54.4417104616275	10.2477476953254	70.1435293621904	11.7281760504044	32.9701827893808	92.2623319236576	19.5246066019712	41.7010851423619
EA-6ccafda1a9	0.165015639895653	0.0471365827429885	24.9960320956817	12.2693325489581	0.015062754491378	31.8784692078738	4.19358391537636	4.97173992577692	40.0804911710722	76.6898717636256	24.3129915914303	0.878923417243827	174.448154669661	66.1998899343073	8.73172817415929	0.0440616470348013	117.885921969047	12.8030856597091	78.2065173965285	7.47066583816572	195.095878840371	160.655720555617	43.2686805063729	18.6829066661052	10.2499998534997	18.5739810999808	20.6083022882964	99.7716560247043	0.226520679509008	6.13870538437705	0.71181316128425	4.76689421171187	4.24102200902183	324.497016711783	4.52979682155107	0.088737187314625	34.0679665962407	0.110114305665743	15.7908444869494	1.26659886323078	20.249341107048	68.7188782067054	12.1099898204617	88.6572954516611	15.8826669012728	52.7674215541175	68.215333951687	12.9344473447738	95.5978888575537
EA-44ccd5ac82	0.0311137948651797	0.00357955371240364	5.95357483919142	1.82207378606803	0.00291626113916113	42.8913172340741	5.58509836158859	3.13139302418167	14.215020710766	45.1372794742458	17.3958957232432	0.174814420546726	140.620056003289	46.4861224019949	12.6092442205583	0.0103163203196547	30.2235612769009	10.0139398444033	125.598859206215	1.83822720689178	78.7486019041232	63.6540445745368	31.4500301747212	19.1670442677299	1.01567538329936	15.3577362062227	17.9728143578496	15.2893355420772	0.0938119593861954	3.5330960827354	0.568329988924502	0.57240366185524	1.45482609434415	23.3106556205071	0.330789475027679	0.0117547656507785	12.3539298128115	0.0513528047281096	7.19350110845264	1.53190915447121	5.82346749731002	17.2348995627594	3.5973066762697	45.3177746665056	13.9284727118981	42.5861708607866	20.609164399432	16.9835720718238	53.6369940438084
EA-b19e574747	0.0462143459985054	0.0112319597806332	15.7763972922737	1.6139577784318	0.00612678509791038	9.67231928959504	3.02228278187019	3.44822072696893	18.6685191681612	53.929505489126	20.1144343796336	0.556967025439974	158.627640100324	90.8917065138474	1.89433578809664	0.0345586661447321	44.4189389036226	15.7599223270255	83.7661490632866	2.89653434412336	60.3800137956994	63.0156933502845	33.3830303537883	18.9953972644545	1.46909779163803	21.4960470834494	9.12668721734497	15.8231942195189	0.0973342222324838	1.9214262789987	0.863756093125676	1.04193223433975	2.79916772940732	64.5210426998692	2.55105032190246	0.0212477347162681	13.4608893872756	0.0743171763462087	6.95826543669603	1.90376560347026	5.55017305380291	19.4066386782755	6.04608417651399	40.571984577543	16.7814101524722	55.4757408679747	103.576710285243	6.11925025088613	41.1961368689514
EA-fc2d728359	0.137877781784605	0.057914677319709	29.5888677404675	10.0559730396324	0.0116247075821009	20.1625580937235	5.22607946059209	8.55574219311833	54.3948340272846	128.866615968086	21.506290559325	1.65982604709938	209.029003789978	73.1459511329662	3.78662477649715	0.0654938328865303	115.134165506649	14.9943262560614	100.450522672465	11.1381967638027	251.786574799088	268.53085084907	87.3373133646666	19.5224646978155	12.6746513273625	16.6770045569726	29.1532636413251	81.7770976937498	0.225323558662115	4.00294146670182	0.816113237689615	4.37615725274858	9.44174273418661	204.415261084178	8.65698940952404	0.0692120601307481	50.7543263157721	0.0893545423444128	18.7541932328721	1.35747614182104	21.3499845191189	79.0094203111513	10.591675817061	74.3861777523492	18.4284125552125	45.9661466227108	246.864311566286	8.68483587070238	118.335057096196
EA-727bae315b	0.0409272839833321	0.00579424470201467	8.44328355090542	1.0035447487148	0.00283181969697669	17.7716860464326	11.1000972795357	4.17554403764801	24.9354469755273	42.0709939096123	16.5907897855943	0.313297473084737	164.496351259465	47.285291040082	3.72972457341876	0.0181503591494846	68.0424198228605	10.4867282885731	107.167060309438	2.24861643099011	108.970821543483	87.1966346903688	27.1135843257912	18.2610392221516	1.77501877788522	14.6001042823377	16.5880145650496	24.240300286855	0.0925184134270206	3.35903623126461	0.802181605525129	1.45421292982095	2.40496569398859	40.3108748509612	0.927226762761396	0.0111078059137449	18.956822537123	0.0572643309161981	12.4283136723429	0.426585592555221	5.43695323885186	35.6853112845511	9.86766061252265	44.7436039098437	9.68334111831481	71.1864668560072	167.903421206388	7.9098492993298	59.2270204427076
EA-5722fb4999	0.102313033568505	0.0336418826573049	28.7468832858461	5.2065411670333	0.0103650960105697	19.8460225984789	8.81529202643311	5.64473259146472	54.5316015900278	112.025276960459	20.7571661488432	1.58381340988913	200.003005104287	71.4988306569676	5.90129087231965	0.0378906211287526	91.7078068562107	11.6004764718568	85.7833451542123	12.1324945637513	70.9663092470741	232.090468318452	92.0934400128477	18.9743834783806	8.35169438972748	15.679312003303	27.0755871517582	64.6339446130878	0.230278388952924	3.16767502074376	0.854505259278767	1.99397234391548	5.19637992278831	140.975915155459	10.2671418667124	0.0818223695515143	32.2396084473806	0.10781423300479	20.5093980961735	0.558469754590545	17.2985358797785	79.9280612292424	7.68988780264194	83.3816832636614	14.8236679309894	61.6390072032011	184.527842262176	11.6371053888612	79.4501624742616
EA-fc46c34ffb	0.214050490703747	0.0138082721791545	21.28433582864	13.7205801722926	0.00809032043931178	5.78261407334536	6.99166255662471	2.7745219568559	68.6233843679083	120.054617417824	20.6119988852336	0.842486298900071	246.75844708439	90.2986260641447	2.29943919863156	0.136370696647914	196.947114625229	15.7341508077426	102.774281632864	3.907913162977	474.682049455786	97.301759745493	112.762443545121	19.5897483716581	7.69830703981433	23.3620035849291	22.4575581877918	60.9624041653072	0.804963045131097	5.27674234376006	1.0602957433355	2.08886409587473	3.94481060421476	185.599209302765	10.5569850566651	0.0510279889768877	30.2930937927043	0.137353655607827	22.6923827332999	0.376931993030808	30.8685547175359	71.3881949809025	12.9533939522244	68.4631371115857	15.4978145431507	66.3811643186168	305.50673632827	4.27037412107217	119.907087096516
EA-15ef0fa6c6	0.0805911202555846	0.0142349570804947	22.9118353366682	5.05096052013023	0.00768525358149508	27.3020505041667	14.8453741316926	4.64423326450668	36.0667394523969	62.3435704261671	24.878948972351	0.738725813218752	176.242172886138	64.4225064470045	9.56786246031374	0.0157225249710429	45.7344268060748	11.1832814952473	110.603675695689	7.79354921117545	33.4182414987662	95.647933626261	68.8755141687216	20.2190364996853	3.58276570861567	20.5846608330088	19.197998938537	24.4253437381624	0.115821887126665	2.99080418687443	0.738031882435057	0.461234356498602	2.14786159740276	56.1758388991362	0.319368467474929	0.0436072861220979	32.969084054811	0.132286000033563	17.0336634673388	1.79704750591633	11.3355003067108	43.1059223879124	4.36452033073546	112.722774506967	25.5944306631177	57.5896087220758	63.0703223262548	12.7518739737324	90.2556551363369
EA-701e7456c9	0.134182952879763	0.00503956555766614	13.7017069710143	1.52351374087171	0.00326036598800591	32.3279663850473	4.0360138605152	2.50554689962786	17.2077981561193	33.7890767382931	17.1063062084426	0.349701332995767	261.947916685074	112.517814901827	6.6174125993581	0.0217958472505813	18.5749250186996	13.3308742901071	98.5697478943135	1.42604721409184	125.246465321657	58.7861704111757	14.127639076332	17.4476996786272	1.3138216874378	19.0201359250707	12.1242939020219	18.3656173413058	0.121982651651381	2.43415227262491	0.883111733380684	2.31214633772904	1.37390674991899	66.1950989693509	1.75456116663343	0.0104306568120753	12.5022187682699	0.124721924628337	7.83560579170482	0.206801887301272	10.0117715754915	33.8904468710846	6.79354294747261	34.9635692857271	8.4482862540894	88.2280980464514	100.884443421191	14.9514609156882	72.0906851309461
EA-8f00f63c45	0.215187597321046	0.0162394308443922	25.2493721454753	9.9373010631837	0.00532584439391821	11.5201536538812	13.0331170760506	5.3949129601186	59.541407664592	89.886772413957	17.6991023579537	0.822091064471267	175.869647325936	46.3534826260429	3.69867920794329	0.0360064343771455	103.946474992429	11.9974510244503	106.327375661154	5.42959090667827	161.669543293784	99.3152908026611	86.2813366272163	18.1836411703688	3.76438062677514	16.5107008786428	24.7327833186917	57.3875608538483	0.256765930669744	4.31942853534123	0.83829276182495	3.331265874003	3.18958338246899	131.946802178569	3.56900681791201	0.0336294626058463	38.2534144821969	0.171961549793168	17.3528505756887	0.397966387112574	19.8539125458339	69.2157345221692	8.31603050014822	82.9489097262739	13.0604463712954	68.4527329420005	516.040627899022	5.27357706623028	138.818906969294
EA-d1218e0dd0	0.0242277004141278	0.00270862794417478	9.58235029332885	0.986553370224537	0.00331215319901547	28.5066965341996	16.5692952884543	4.52840700045623	16.1113629616633	60.7558957667607	21.2869518473455	0.557331531797374	259.127898200721	116.173874361515	8.31513965248858	0.050512402802285	143.128175757916	13.4573140218858	145.214800293671	2.18131654371769	168.951433593004	44.618495105373	34.5293740148512	24.1405822920348	0.835024328863076	13.2515989234303	88.5227411624061	21.9048024947169	0.156511956551908	9.07582570131172	0.806688042590328	2.15373414138913	1.50099915857354	32.9400032358969	4.15758806615572	0.0135583166132498	22.3429067221466	0.0395627095142667	6.88667266745712	0.133605810244502	4.16823254352007	29.8524772125969	13.5399729185987	27.1073660533989	7.72979129857346	107.833340136977	48.3881024923103	15.2074383994203	55.2298587816005
EA-24a5583075	0.0362990641276663	0.022936399551938	17.7239947004442	2.03321535928696	0.0116672162506872	32.0072301832002	6.08111946273327	2.80703477130136	33.746600210889	56.1442133648068	20.0548479950301	1.91859011904781	181.73155746558	96.9295702978519	5.72809088514367	0.102626873540001	69.6469625628376	15.1894979671627	73.5870841907045	10.0692074923778	48.3423451457838	101.782631501638	54.2730816316549	20.6623716762248	5.46990740406177	18.5602004848778	16.7553425094965	21.9369741324984	0.148275599654525	4.0887249636835	0.895785786955278	0.957844977391498	4.0128962914213	119.559239336091	21.2731172318825	0.0774011956636396	15.9758955323316	0.141511597212437	10.3619300845082	1.25012816598759	5.9079702925417	14.1623350913014	9.79995072623985	69.763022201369	22.5099124778694	43.149315053824	46.7913385839603	17.8634387897681	41.6084215453666
EA-0a32b10266	0.0621476577777682	0.0132878360782279	23.7629816271482	3.53681666784427	0.00978565257646142	44.230641263403	3.96958206730565	4.76594933074697	28.0565760159562	61.6197212591812	11.4868796536544	0.475737480860885	117.72921372316	41.4674689201892	9.03467381591961	0.0262130298242576	60.2526375362633	9.1278626045215	70.7623190432975	4.9698765781239	68.489564481451	93.4193589145241	30.3647636142604	16.8082081896582	3.47689594211889	14.6678915255043	11.4743984142401	22.3129369750461	0.141822591510788	2.28871292025728	0.595692832069637	0.981717044447924	3.74583005387877	57.1497389669977	0.820973328353277	0.0487478116944929	10.9169981369582	0.0899722790682732	11.7978406310257	1.80647191522859	9.72229884381052	35.3549528999796	4.68589321089007	100.072901467659	7.15114457719458	33.2550478477816	55.8861341456799	21.5726068936555	63.5268452057526
EA-71f4dd15d9	0.0272106015689659	0.0216533454767011	21.2872738722026	3.74324436182434	0.0164540742335948	41.2134990810365	3.46075634090444	2.73106573202011	19.9051963806026	38.2541444705607	15.4188414679871	1.02928649961695	126.920518959682	80.6338335644692	7.89183149514903	0.0270416933344653	61.8406975815024	11.381864747988	70.5096275830573	5.54572663874063	40.2581603209555	82.9292067053199	23.9302711470487	18.2895947982363	3.68559562326644	14.2259801923933	13.708595673726	33.7770733781482	0.119896602052193	3.03533730075449	0.766994393792009	0.713913910024728	3.35024145400508	82.5035007722689	2.12751027512702	0.0878196528841413	9.82112955349574	0.0867238928719415	11.1548846681001	1.54081501427759	4.86848851463639	36.1084601221047	8.52849747817076	59.5481431135139	13.4593135101326	41.8667582444982	33.0631599556799	24.6602341174566	21.837098463118
EA-634f98825f	0.0432664170058269	0.0491156998589733	18.5052425199634	9.44370402934598	0.0180720339389212	65.9741119197974	24.7017089992149	6.0550420052199	58.0241613467455	53.5959234357149	36.537231914837	0.809160241067395	161.222996927105	86.4603193372351	33.1564751649503	0.0502120034175583	92.9602172561031	14.2475969140861	76.9932893417111	9.99351339005084	38.4214875932633	106.053565477695	43.4354908587366	20.9376775830161	9.49879306466558	23.0283611507937	29.7449394565676	36.9065737403107	0.188263159001052	4.49599922250991	0.81385901934445	1.72940417275254	2.62599851466892	39.6175748189347	2.52300827736044	0.113512956266124	18.767303255528	0.105855173219783	14.5402454709188	2.92910863173429	8.83654777498472	30.6115152069232	8.9539193583559	100.012653309021	37.9955171025506	47.1380678898119	37.3712527382357	26.2316555800637	34.0060060086569
EA-862a997bc9	0.355775853841985	0.136897626683947	111.617685310344	26.3494724282175	0.0791265364618341	120.833056353231	22.6861744654075	9.95959519323022	49.3118364355315	156.259688642684	35.5787520758778	4.66888898974878	330.063661988677	156.064970602356	57.6142110740946	0.103640184846745	251.496697002843	14.0024912336827	135.409896548972	31.0827951056573	194.149367876567	514.057208240768	123.007766292668	25.7672854953108	47.1847520413388	18.1578877204417	220.702753063505	116.016352029805	0.75281298744841	34.2480997244993	0.881028255701692	14.7669195778096	7.9521196811222	363.85488493332	6.27828536194806	0.369418959200403	73.9250889182785	0.229882500876811	20.9518966809715	0.209715255288362	64.9698614717067	241.76675291064	25.5918535086765	45.7103889582327	17.3680595574476	154.526000403952	241.842328128437	35.991049787603	143.734562248128
EA-3cc102aec3	0.0959143425486724	0.0320097146212664	22.0999326700948	6.27700060201175	0.0109228617843117	36.1494878565303	1.10787777821039	1.92113121155442	21.0484425621205	39.5626767687232	5.65046869210456	1.15921143720844	153.417270793777	38.9188270170272	14.2540843173679	0.0270434002611008	71.8396338679782	8.06441758128205	58.2829058516989	4.05421726884483	232.820992701747	115.750047291093	25.2832713446404	16.8742985999574	9.10043518635818	9.62160010669483	23.8071017286991	30.1889675240712	0.214415713854272	8.70372524596799	0.61705717517332	1.01519729729231	4.00939711135367	352.647067967776	12.5677633823269	0.0606636751465675	23.2365022572445	0.120970536540402	7.13700216062122	0.692032013058645	9.01592556732079	53.0481549180535	7.92515624727274	63.4174332295711	2.74173735752504	27.4958466567978	83.2066505413754	25.0765766063168	102.898988818504
EA-d13394b0ef	0.0900322073010761	0.0355382985753955	33.5512017530538	8.0610089677356	0.0168382356230244	41.4839393476109	9.98709311282475	4.40090489731433	51.1619261669329	65.5854728403288	23.8427811101144	1.4708234844483	161.184370143829	66.9602691830997	10.5140747172174	0.0211174833591215	79.5612749082472	11.1276039965758	79.8141246588881	13.7274363105517	52.0505181601271	128.548627294231	48.6305405272323	19.5478973689457	5.79550210354399	17.295490155994	26.3596613288452	60.5558058214457	0.203678567187057	4.39771235322321	0.739669721725378	1.47815270858194	3.69311333589795	262.20544419953	3.60908052711399	0.138416022237078	27.9889576679775	0.15980767852997	24.5325839477802	1.12219664146141	12.0729035825686	78.4453787709876	7.42236251530123	123.891476826447	18.3065843595245	56.0219045642466	63.9756454557886	25.6692740254977	66.2510903881141
EA-e56c563f1c	0.0865476328196645	0.0250659986231823	36.8680496005698	6.90080571451445	0.00888756822557987	11.8563858879045	6.45862233931056	4.04161482644222	38.0137496760338	78.0269645251999	28.0663872432874	1.2567580888348	229.107282062639	112.034475172591	3.47409018941455	0.0372637639513302	73.3744640763389	16.1861565308939	117.953929091274	9.4044892334991	60.8271064635658	119.049618799518	85.0368679879092	19.6677538592249	6.14777910560471	20.9701353484297	37.7878195945078	48.11210457692	0.254409571755439	2.85191048927015	0.974457487733626	1.15785570199851	3.99056314379294	118.977460028204	3.31633646023068	0.0594878497905576	20.5790458660264	0.0938927708103394	15.9973746362691	1.09859338669714	20.1724921553492	33.4718325617358	5.79892448265316	57.9907985275631	24.6238099110731	48.5880127805584	77.7251560520327	9.10445024506962	80.8787233006203
EA-1374b16386	0.07179234133772	0.03497227755325	39.9423189472127	7.73628257922793	0.013670589112169	34.9798526168467	9.62522577285288	4.82403635225578	51.6749993557486	74.5465967569565	24.1515159818459	1.11690724227119	194.310556450743	73.7027231465662	6.98016399095324	0.0386254068135897	57.3249266990427	13.9077466645011	96.4279105116063	10.843322360466	147.267507353149	98.7810144296633	58.3348569748515	19.1644987897737	8.15632536602745	19.2276643386424	35.6563104178644	51.8404276584031	0.1706888912381	4.81856430773228	0.78605490822032	0.673416472500711	3.28686134763851	137.35187986705	3.34872328925929	0.124190128935943	30.2332602248066	0.156027997388041	19.1149527958391	1.6693146928818	8.99213056096974	49.5464610421879	6.67348938819338	84.8194185660577	26.9020128364236	52.1379275318995	113.737774991081	16.6751168925998	87.137485296002
EA-90635f2a8f	0.384543767221377	0.0390988939057204	68.6772493190239	14.7803538536845	0.0127539543158266	26.5227790755069	12.9564004442541	6.14840025820754	72.9453837199745	133.523036199859	41.5227296180625	2.75088980752628	287.63815479532	147.167816266466	5.48472484678554	0.109048563987906	141.8976782674	19.0796587788285	112.404000384789	16.6419680220716	264.428115911774	172.029735790474	94.0103539846695	23.7107186910979	18.9740569609864	26.9439104031408	27.7943924668833	73.6942571591137	0.249748912714945	3.14583604393044	1.01628476977149	3.58046432132942	7.44167708909359	188.693212001588	11.4205802244594	0.10680214776664	34.6887567161582	0.203672204471134	21.286310753952	1.76114785555129	51.8087469845426	84.0409103079463	6.59722049064508	91.3416126573459	38.8036098490415	51.5675592081838	189.989367538948	14.8163478220781	130.876428137239
EA-50758fc46e	0.258879635748182	0.0601739038175323	70.6347017639908	11.6713546291096	0.0227261730149346	20.3731606614398	11.2133114481985	7.40385261113907	40.7187365490358	124.022036915353	34.8386944286772	2.87740521745593	268.54253468721	148.658465263769	2.76163047274848	0.116263363970175	192.976724266929	19.7324591394894	93.523304284708	16.0542000284562	356.855165894374	225.625409560877	85.4794131350817	22.9261670739921	22.5000530641791	26.0373546671592	29.4479512649131	71.2522863478008	0.362250834476718	5.41382011325456	0.838858948954923	6.60379484100523	7.09774118846827	235.182654376621	10.4619622799557	0.133122890865488	64.6823318590041	0.0764896450174269	14.8307850118014	1.56723646384521	40.2188718684088	85.6070583519871	29.9238943024531	72.8778864881523	34.3934250786803	51.9774523124524	81.7512302996417	15.4867814048832	109.700827045402
EA-5546f7b1d1	0.0526638728081668	0.00985447009539746	15.5408091238293	1.60265320574267	0.00807104784740354	28.9869441631682	3.64953105487408	2.9834424252637	21.0156711945952	41.4101405597869	15.2224615565777	0.320416637663132	121.708362417238	63.9960644218527	6.56897443488392	0.0129178769637708	46.5700964270526	10.8773899536364	80.1029044936408	3.33387847071144	33.741139265012	78.2417819677975	26.51317636922	17.971091742794	2.88519444558469	16.4886547064853	10.2383622041824	18.7740505866167	0.0891106628134381	2.13963317781631	0.628882264561869	0.991889098773339	2.66996987929205	52.8928988249941	0.541982265108094	0.0370522507383403	15.2954841560585	0.0723587720766408	10.9988828890161	1.55113610779178	8.06296683242001	27.8812774658402	4.93096397275168	69.0911475107363	9.45828401544937	38.6099438106126	35.8070179428987	16.1992939169672	43.4711888149461
EA-62a0791478	0.0936106583553249	0.00674063661894905	16.1727149339832	2.46224775285307	0.00329380009173705	14.6171221611631	9.04967590250837	6.02399343892367	31.8306220411941	70.1647447083521	22.9635241993537	0.406468066854989	222.052172997801	56.7177530847007	3.88521981849401	0.0217051176438969	59.9515500504671	13.3293488597929	119.713598958222	3.95619697937714	135.267347930796	84.9633939031236	38.5024487843587	18.725172054149	2.76865067547976	21.5314300963806	15.7600199979751	23.8425830266085	0.141686634121568	2.19734803046234	0.870900981184226	1.27624943924652	3.45521998770993	41.3991411433737	1.18654006069641	0.0114867039830792	29.5679930597923	0.0734540599406857	10.872256951742	1.12282420543613	13.7943735689765	49.5939618704339	4.34992838647816	57.6933813454231	17.344261646667	57.2946074994002	285.155832842186	7.41191420593161	88.0564126134616
EA-f33738e9e7	0.0649103674402638	0.0286961951079095	28.4202378181099	6.27800126691277	0.0171791275303448	42.3744773911303	6.30289338229753	5.81649617217207	32.7217482653794	73.2296549444165	18.1737556719058	1.28628545884918	147.535291391674	58.0226450956807	12.6782722888827	0.0652030251411952	93.114495400464	11.9886148933074	86.1383701925074	10.862342331179	90.2918059484706	114.349514309017	49.6578011543453	19.0716954126709	5.58205155749644	16.1777056621041	27.2253245301208	37.1943978733596	0.178833033399422	5.65980425395116	0.770799714404897	0.581376167649958	4.90553505462126	54.557695419219	6.58200892753357	0.128748347199781	23.1438478689659	0.153283088551434	12.2817853015224	2.04410969611942	12.6796464047578	31.5458999068891	9.52175083314848	78.9061712474562	18.8787246571132	32.6711409526217	70.4398511329158	19.9623367703211	53.950930647438
EA-5d82b0301f	0.0460454061768599	0.00987396042562793	20.4740678762724	2.0721406958813	0.00823987510380153	34.5988442855013	2.85265382259439	2.82509205406319	32.2968187255483	58.6408373256443	13.3607840830664	0.4276390580734	142.822308217991	62.0259324224486	7.12781956182141	0.0258087221534722	70.1474110032814	11.0367824354467	104.720868455403	3.59386705310298	140.188011184546	80.7168419567595	44.4316343508403	17.6230911250547	2.80083527543474	14.828891827238	20.1906790286467	23.3799219571528	0.126759406499436	3.31595874932077	0.620563991136279	0.944682475514332	3.04254234158021	58.0909918340133	1.73903172007202	0.0426350700914984	15.4703869394713	0.0833962348765704	10.8687279610085	1.15135784621127	8.09632662575647	37.5885136589577	6.38810713483677	70.4608092557529	8.24320150788474	34.1069506866318	46.414421709561	18.1366713323878	64.7919982378002
EA-c595fde491	0.100334141377539	0.042767606661493	29.0470830001378	4.67131378359071	0.0143804480108549	44.4518183398131	5.01542980266601	3.4736692215047	34.9774200560675	53.124547487216	19.056189086054	1.24045004005633	161.576600335656	58.9795200840907	14.4429708470887	0.0399817206888188	130.7774470628	11.3448884837135	66.128979830575	8.15751975908561	59.6743917819195	153.819974772901	43.2022473892804	20.5227760443268	9.37044030018478	16.0941116827888	21.3081868080882	32.5426750561193	0.164483890352536	6.05288775688041	0.741493374350504	1.56939483597052	4.10913491576486	146.68438660078	10.3509329188144	0.147297103659156	36.3041949933607	0.123868549542062	11.9806434246941	1.39269854755975	12.8980974892782	29.5377935290899	6.21396142314534	87.3831222875855	18.1050607414268	46.5628831683574	124.596875056161	20.6681581139162	59.1003346100286
EA-42f586f0dc	0.0672131065807673	0.0206463236927772	15.6932185905901	5.2350591143327	0.00895046147620753	57.2415917493763	21.4669353876109	7.22243222398594	42.9354641353463	79.4441827824401	22.6213461667388	0.664655976893617	182.801825887107	49.6096733289666	23.4671371085597	0.0254321989100787	69.3127482127504	10.2319034419824	126.444038560629	9.43228719332284	159.370758255315	145.352355353076	63.5215479717877	20.4657277562733	6.61353948061218	16.1523597397512	50.2351912495601	45.9243009100191	0.250703828475096	7.98841532526404	0.685967214400395	1.50965980675227	3.15859303204381	81.4964710063707	1.99236341342773	0.0583897558119389	34.1987434695196	0.115075724241856	23.5605290510099	1.1329122531379	10.7233836124216	84.3384129369059	10.0736403482702	111.678289729655	17.7671498441032	66.0967514610413	135.83013256536	29.897345566385	103.918276644308
EA-b249172d62	0.237794684998494	0.0808311438858664	84.3840639960633	15.9193042687288	0.0332551558742439	31.3757522995521	13.9900587392913	4.85481395166032	52.6866461097308	97.1632380487192	22.6919729305472	3.49658526270543	187.610823341984	113.186769409185	6.28638548075354	0.0971022886965467	116.860538788822	16.6926772175203	84.0883265299145	22.4358982021139	300.801436650276	185.090498749467	80.9819091344586	21.5345969337028	24.1827127490502	24.8149374159178	24.2876197860992	63.466435730661	0.513958767145842	8.78803033977579	0.93304824564156	4.62583058982199	8.88662794631659	259.629957863876	10.4785927921136	0.13440256691982	50.0409756678502	0.210171631925058	19.9813352477607	2.50360989733833	33.6557616699281	111.953119843715	14.8063177033066	79.8953207174635	29.2867648072854	50.5328970245718	105.654372652539	21.1430922010484	75.2561479764573
EA-6c35cca71f	0.134698527155002	0.021677033787657	44.7957777456264	4.71403282989129	0.0109889068178908	33.6618986662487	9.96722584086614	4.4902839160628	46.0742673070632	69.8785123548399	18.7649635448111	1.46005669134991	181.252341215957	75.8236216823294	6.32261263676294	0.037876393386771	96.209340429148	13.4474022615191	73.4623592889323	9.72055206211765	52.9166228287601	137.99545946031	80.708594742035	18.2035094522202	15.2389497831127	19.540593474665	17.2290372529434	33.5252632260674	0.131283346583009	2.72624067213415	0.752662788139296	1.72622560481044	6.73457130765182	81.2369460174608	10.1818515942767	0.0681798448449139	35.2804595693328	0.0868132339882549	14.9790632823509	2.88753573210152	17.3946522467581	52.7476576879064	6.44683620312929	86.5058909525771	19.6962692467419	31.8762113424355	125.541759059864	17.0239707262407	58.8809664322118
EA-fcc26b4302	0.0992089222214993	0.0168841451482062	43.0373045153895	3.58317894434279	0.0138061064439242	56.2921788748182	3.27313700769527	4.628361020515	40.4675445203863	84.8838480833102	23.8628447028764	1.10120341882866	173.689864268268	82.2120103429647	13.6513073961734	0.0242129519155527	77.7472301333767	12.8726176971961	116.325938995796	6.26111226881971	131.861873524383	118.251200647612	65.4934186137721	21.1855237744059	5.83736042614805	18.5735767401723	43.2707779085361	34.8652591633132	0.163043688483609	4.99207600453459	0.765792951226467	0.892882012924407	3.59234004272227	224.504325235132	1.15925259982744	0.082878146529975	27.9809375566659	0.172595097815606	14.7020249896766	0.684400030629615	17.3371863196937	62.5897333532904	6.82474952206935	94.9337165710807	15.9628156748997	75.643514421731	76.1536891151034	28.6751907211261	85.0804842192224
EA-ea47f20418	0.02805742197548	0.00879138451126707	7.18106525497734	1.59881995793256	0.00822092298744506	31.1106539929026	2.38755313866651	3.73980991037434	16.4483888174452	36.8826830875538	14.2838757195078	0.37553220678961	113.066414458543	44.5963254238723	7.1046844270571	0.0174434013391211	40.5110830317761	9.48252798699358	76.7218907963975	3.56783035829653	39.7265953616716	76.7284214032167	29.7709627478227	17.0999405658474	1.87413448542673	14.2949212455574	16.2412270884736	24.0423056444244	0.156143872155275	3.98172246563188	0.647383035514674	0.812402818379772	2.77046841216389	33.7958210672859	1.1250000056367	0.0389533001108707	12.632905777264	0.076556145510128	10.9668378139671	1.28470233948882	4.1070423757729	17.2466610369155	6.07408800249533	64.9520332246049	9.35179448320212	38.5616882463896	34.187640245987	15.0427386820789	29.8614889433661
EA-f1383cf167	0.0601863896498925	0.0173141167397499	18.1481607133708	4.12216703178548	0.00753499678775395	23.6740762525403	5.2375516015803	5.09151894426498	39.5439678251711	52.2036016181445	17.9787362359474	1.15183205062552	134.928392539199	47.9129980163473	6.13564199686811	0.0373838780124982	77.9162027134747	11.0020547174583	77.1586536638101	9.19431034170846	39.0169374306743	90.7561872949883	48.3763898487058	18.5815847229858	4.45020107246402	15.0017736371471	20.563043846475	29.7588061757235	0.142102591727802	3.69384303269279	0.743512235497812	1.04185798671416	3.68668183294561	71.6013046972304	5.38634746006073	0.0686359037837287	23.6980138520992	0.107397718238925	15.6687058167188	1.48729490452363	9.50451728172897	28.7601726625132	5.43619800274463	79.3057260345335	15.4665927760843	35.1883008636793	94.9987575414891	9.4833292850523	54.7630543559207
EA-238664a194	0.0750503645226085	0.0287616363078955	21.3036154411409	2.49929681374475	0.0207922831544271	40.2139394560824	1.53557073945424	1.74383896616316	31.3820621856185	48.0849414266771	13.391927182999	1.01724011134783	175.392657552309	95.6805439118524	9.08138066604597	0.0803698689514946	178.422705846041	12.1754138331535	57.2560400200837	3.04542312298021	98.6881903566727	115.28338750406	56.5653409494551	21.7203799829169	2.91618939262123	11.4023531141664	18.8218324490909	40.4027402237145	0.299823830649087	9.73309278241348	0.777966922399465	3.56993427740579	4.71105871679936	374.364214665967	47.1040543886033	0.073200278457479	41.733459588454	0.248523904199935	9.08797167284149	0.177696274348354	7.38291689969592	20.2518163537662	8.28963689540034	59.4356383295383	4.40553491290252	73.046943397082	56.5504556030021	19.801108468576	33.841424629642
EA-628af3e0bc	0.026751154782288	0.00388218720810927	6.62163186936173	1.35212784653257	0.0025942607325669	17.8249966084715	1.24326595890945	2.39778110587919	19.1360706197857	28.0579345998536	13.7575714115198	0.500810165744539	214.027400470753	89.2972838913208	3.3939499737683	0.0155526939485674	16.7405604221612	13.1403143853455	90.8810924405283	2.83678994019568	19.6664913070117	36.614436850277	14.9505254990174	17.0575776486228	0.636111844305505	19.4468070677837	8.56696812677973	13.9980807401753	0.108982814564365	1.61781674812029	0.793398890037949	1.1806426961543	1.84339296115393	30.5205619060735	0.628537271337549	0.00872637899550261	11.5438497945008	0.0583002397754397	5.25183979428592	0.811678275624444	3.17652358585175	22.0939859131448	4.26827648764102	48.4774390612632	8.10602104457478	47.7535708120734	42.727152529593	13.1901168359871	34.8704790584235
EA-eca8275487	0.1742492537365	0.0559932145113005	94.8334894332557	9.06166757583487	0.0200066291129091	16.5995803591384	3.67705486456579	3.26399664628824	27.2006706298867	127.536573063049	23.4922234593562	1.97363330888935	182.020558143125	117.434443847083	2.36292427387538	0.118965011792837	142.160066758339	15.6681982482761	74.7608116244713	8.19097418256149	329.973340385583	281.476231090804	109.545794788862	19.3574697686752	19.6597414758739	15.6942786960413	21.6505960346963	65.8765104018341	0.306346968712732	4.34049050951857	0.888999464158069	3.05914669989431	7.00321068391811	635.253558293856	14.8209731189309	0.0532185851559275	22.7027386103509	0.131797046122482	15.5186089275509	0.599002844653934	30.6622515308248	110.461415793957	7.76262479556919	64.9721826009682	17.9526864304965	57.9518179544891	181.023290677224	8.14799768482427	88.6099246357141
EA-c77ce3d8a5	0.178319045638266	0.0489385992461567	61.1807643651749	8.89064201901742	0.0224337417661052	54.1365600902497	11.7215247748504	6.42259828420701	72.6776053146516	87.431244613857	20.3068296680195	1.89429566302472	154.452215655898	63.1736969387766	11.2247353022333	0.0350854417821844	94.7974036026554	12.3830285940729	77.9343583095094	14.3084063481327	81.3460429195932	146.776069852841	78.341138883158	19.4177898448737	9.58337249980073	19.0211462540648	26.8938359307046	42.1779122779433	0.227259023842951	4.90089310666225	0.786331370487172	0.521393709020484	4.00306410746538	156.598751174423	7.35012244973807	0.22151763934408	30.4088414583012	0.300787520139665	29.7015441986348	2.29706373932647	23.3037159757982	54.1797590812231	8.4452557390192	167.122891997618	18.6177323367544	40.1307204324403	90.185603698803	25.2386673511845	80.8992273729407
EA-62b2326200	0.219716008624322	0.0190971385530456	48.0220520870928	8.70246187835257	0.00525809155709486	16.6348722892081	15.0758454059831	6.17420972464841	42.3705054503397	117.197400115711	22.81180384216	0.804323060815381	179.750272644206	46.3533480119859	5.54782959030942	0.0274423473351041	131.289278344553	11.2024204067364	118.977696289956	5.47207692822326	151.392057169317	177.031136245487	81.9596680027432	19.748246309479	10.9740361250355	15.5502878292875	37.5220320061791	78.1599560738246	0.121581076338474	3.54538491645067	0.788067922831139	1.33766828566483	4.45629410030545	65.8857419054392	5.25072215539279	0.0383475526344941	27.0514996160278	0.123479980367364	20.3142764571138	0.590674674342765	28.0239825930459	80.1818068281537	4.85373631861665	71.64270514044	17.7827772408241	64.6610046977986	322.216432052003	9.14587112668038	141.274325060875
EA-0bdbd01b6d	0.122201755873502	0.00939364820909232	13.6491813103669	5.30039494271256	0.00473592111197348	13.590067348923	2.39656084553569	4.11549935514474	29.0311406771299	66.1688709329108	12.0396231629941	0.891471481534729	214.516127030142	58.4968114473487	3.47532067364486	0.0277085474409569	57.2927937525113	12.7333660324885	101.683316411356	5.88762079781342	283.297689795739	96.9309331938515	24.9972621745558	17.0400882149557	2.16137406005562	15.8764329196233	8.30700931636106	31.6562023041927	0.143868327730598	2.76562687060342	0.803726278621634	2.35547175770516	3.5817189300754	124.377147291105	4.08303699296576	0.0147777239710072	24.9362046499199	0.0601688160647497	10.5021233578222	0.452117504002506	10.7812388453572	56.0667930173823	9.19469390135234	71.4659678068946	5.50360784297452	41.829712657348	232.531997605192	10.7744923922773	101.910766967719
EA-448be9d0ec	0.234574805271368	0.0365158567478288	87.4295010930473	12.5533678641302	0.0115633198629843	22.4456274324405	13.292984708638	8.21330448070852	62.5281618856827	145.469051441065	26.9093753446495	4.09858168965088	232.180440647377	101.483847258188	4.12113957254843	0.0527843316682527	99.0868678621993	15.7723874373829	103.35931366322	20.8133631566805	93.914584998636	122.925391060541	116.708626807645	21.8519119229019	10.7024831914756	18.5389069238772	29.6332848936018	52.3294410925103	0.20295123076128	3.79868765464134	0.910728969147995	1.32325400799193	5.85855737970081	214.691255375512	6.84601507142725	0.106542121967345	40.186248825596	0.122334727406547	20.191647115508	1.14489592110806	31.5955615618385	99.3547404308098	6.23097402974329	91.8496655558489	24.0032714516526	62.133107294307	204.563703559606	10.4433696194127	126.318113892379
EA-cdb7d7b7e4	0.0606049042315614	0.0165136258318722	17.9008673718232	3.25983591969963	0.00916618679708205	15.0351403836906	9.08781566958864	4.03618007208978	32.8606198398811	72.1514735748355	31.4845987273684	1.55619555272904	237.417400820135	92.3786278772803	5.23035342892392	0.0618979405866344	59.3145673792011	16.0904300733708	114.705554995788	10.290455047205	26.2187180684087	75.3051636608396	76.5639376057459	21.278616912902	4.00182193919267	20.6433051371665	34.0418009246707	31.4913452479437	0.195711564515048	4.41795708672904	1.02061303902548	0.583745372032799	3.43403598804597	66.4803683780836	13.5007978130093	0.0998969073963051	15.3063405933417	0.122983890897865	11.368014335286	1.39431865012512	9.03966883240957	24.9091815136658	6.99449401954072	58.7770355488121	32.4570630749063	48.5206144357732	131.611067638497	7.92589326514785	58.8628807888476
EA-f4f29ce02b	0.106376593986286	0.0288516789208588	27.7719093661142	10.4962992388165	0.0150972356934983	50.9966678031984	12.5672788066721	5.97514156762746	47.3369299868755	80.9445263581465	23.5824731480048	1.13672952237485	161.166322879025	66.6350099587264	13.3170782715943	0.0467349011255206	131.252387491562	13.0385415702226	88.5294419441798	11.3992483466008	101.866808023064	119.731647789413	65.7407591254361	19.7861219778455	9.16756472262707	20.9589050817245	31.6675881619968	43.6804025085305	0.192234492632566	6.11544072774818	0.717807753020293	2.69549966092569	3.7989170894217	90.448353007038	6.58901619029412	0.112595080112654	30.2422785804814	0.13540791097041	20.7897576386003	2.00606097500307	16.4785529674104	53.8662809198749	11.5651609185608	109.105554329087	23.0849476822761	43.9068776692996	60.6770913402242	24.6048418901486	64.9038118904981
EA-1d404875c5	0.0880682578812273	0.043625521613057	36.1250626460109	7.63001360062937	0.0173985901403576	40.5325423845206	19.2970332974924	4.83628376720141	37.8021948445582	80.5059861676531	30.7601378963922	1.10699318895433	201.283013855934	101.723979413498	9.21976770131663	0.0387705412566857	121.084261260589	15.3857072641871	94.866587075482	8.23119420996035	101.744992830171	120.872727770099	67.0545992837508	20.1271286058001	6.78691137665063	21.5741116501315	34.2992129114107	47.3994581152935	0.304312179727082	5.25386436444343	0.820699886308703	2.39176931745372	4.46489366333451	140.275373087648	4.1902721220758	0.10479394066728	38.5316985475365	0.14715130152004	20.8353421857683	1.8669173966854	14.7290081260813	80.1572750407898	9.72184568953569	99.1154809559659	23.9816233954721	56.53720253256	49.6624121723217	23.4748763535387	80.4347616387094
EA-7f0ed483dd	0.0267491706890878	0.0024437833494895	5.89313149024342	0.444325828737752	0.00144348698341438	13.4978178572908	1.37418708239662	0.857731361429121	7.37443843805957	19.8344379827654	19.5433974354017	0.49200147261906	376.637120169246	180.871307164566	1.66184262909273	0.0254451192589138	55.7282667871182	19.7898498904748	122.405443651167	1.21098899889375	98.259106343885	81.5251316816873	13.3192150373836	21.2831715125992	0.532991109654959	21.5648458062261	6.4295336958631	6.50601707880735	0.0914358432426084	1.8673145748376	1.05009276279717	2.5071342564542	2.74148860982746	23.5615743996431	3.91708987615021	0.00532804535228691	11.2173460102371	0.0839288385510713	3.95760899663918	0.116288897117658	2.57921394039232	12.6574445308481	4.29955962980055	15.6341759772676	9.63667041680947	74.1712256168793	163.963709340308	7.51267045317291	44.8805813244881
EA-0c41f7a172	0.735248750368284	0.137539461606844	94.8728832249687	11.1319720723622	0.0358432435390993	56.1645216720065	1.03357330588595	3.50549715002737	27.8412156461539	104.631363712354	13.8952147543108	3.40786584884228	235.570805656063	59.0536064860073	35.7992398862048	0.167002895216989	190.008546382818	12.1664464298916	86.2947258353251	6.65547275007108	369.033376260333	315.975474538811	46.0678476499935	19.9341338029803	22.9966851408438	11.4131604095661	70.2453222952138	41.2532946622143	0.263337832490211	26.7748055756165	0.865846638244624	4.30347491359214	4.66823603134726	491.894290284227	60.7041622466104	0.25880323795005	70.3011672217641	0.0900378409182993	8.29918037078192	0.568309836875917	104.596564912714	92.5344286878992	15.3918623239726	58.1204826727353	7.0724827264908	45.9626402400787	315.398173744954	32.0259307182655	168.420897756783
EA-11060d60d9	0.160245379294836	0.0119000900751768	16.0826111882947	7.93679366612135	0.0067177546718678	7.24894270416977	15.0286368117511	4.52322292581685	44.7831863017277	84.0887057077334	22.647224156072	0.929564130292364	212.402341718521	89.8744710888413	3.22038751978729	0.0822398465663022	72.445495886764	16.0572797733142	116.078358970516	5.28758947014466	155.614667573855	86.2176027692731	64.7869143199045	19.6402280535193	6.27431057792416	22.6991754054523	24.6351184206964	39.9977107846978	0.247971606559442	3.93348199399038	0.938239740182613	1.9063898646269	3.83404951252528	55.8003015657531	3.1266796973096	0.0346153381273917	28.9272967883794	0.128273435879321	14.1547086404899	0.77418112788354	22.9100103559781	24.0422831359337	9.55499016414251	66.3110948951161	17.9195329267524	65.2793579276189	179.556504223821	5.27993471127726	133.655860511096
EA-3e3f30205b	0.0771290573924548	0.0347124991007516	21.7321770282503	5.15635897722424	0.0143620221069116	53.6910624860122	3.00310291639437	3.72532689061864	15.5751665118847	67.5663236485926	24.5865116311706	0.693719043995476	165.912782991422	64.6226532801222	11.5971756533219	0.0315607991922723	71.9527256376333	10.4374237566466	56.7094931801884	8.75347859613053	44.3827489921432	144.557819054093	66.8639268173951	18.0323351972775	6.28310532432916	17.7464633114369	20.5776533841793	41.2730140774531	0.309189522777918	4.66228591930086	0.770540733897042	1.09302095274994	2.81832640240916	325.752014291754	1.33471823067745	0.171875604873211	24.21068312128	0.241280041025281	15.3867746731736	1.21580957816699	12.0111031296588	61.3398774308892	7.24205774909055	117.49311505012	21.1977326185343	74.4412586873486	51.2433737839087	15.6292576478027	59.2339098641459
EA-389f58aa55	0.244843573143766	0.15042570900494	137.134368580881	14.3778456037462	0.0218156007432553	33.7014846282649	36.4151259959907	8.1334197636868	89.7423591406969	156.830091713397	34.3512172823139	1.48939888454459	299.643932267675	115.135013498827	5.23440015855073	0.141447288345578	199.951478804425	20.2259953547902	108.688412986289	20.7369610167054	689.835468038804	221.289863248392	90.99517529726	22.9749673097523	29.0316721338051	29.4513965223724	32.0697371268176	92.7121156187497	0.534138244235716	5.45038688210989	0.937414814757454	4.42128415205292	10.6338065229818	168.782917289189	8.21159795790612	0.164137375357559	34.3767907595787	0.224903935501203	37.3068184628395	3.13675749839826	39.9563806913127	72.5587835947093	16.6093793861174	95.021921620976	43.3785436364491	42.0767960259329	225.103036116491	23.5092199841575	94.656988107825
EA-97be5b6b2b	0.131401806233249	0.00807542257638658	13.7969381374005	4.87593505668093	0.00461322232593964	9.42165737534312	7.1988553870398	3.69125807999479	28.2017370094983	51.9632599920371	16.385269009733	0.794731287382459	192.482166193356	62.1034974487672	2.19038917723102	0.0172412755254433	43.8818989975694	11.6331569928696	102.697366457984	4.87973658273008	96.0862403933257	74.3968249135539	34.9312339597958	17.4637221950373	2.74241181093117	17.5248843219135	19.8335972208456	33.680892487147	0.241122552789422	4.18228356015816	0.859241322603011	0.97377887891026	2.35057803651718	193.809865225259	1.22720659570162	0.0154861302411124	23.6826640663114	0.131494225660163	13.3822370215862	0.436547156606488	11.9792995485649	59.6842810766217	5.80898293449507	65.5084213214928	10.6281751751307	60.3470657951753	128.670727417235	7.29083226819254	67.245548698795
EA-ca8a095c09	0.10681622355548	0.0495908979035646	55.8214598835839	8.43922693135069	0.0151896386631948	56.2502669185789	20.5438169141319	7.70198927909742	74.8226082581666	131.063333895782	29.3847060205187	1.53792273942077	205.536462534942	61.3946883284934	10.8650348962249	0.0440202787997632	150.061804785475	12.8415181992378	114.682024778691	14.5854872237119	317.516591386363	146.448142496243	171.296812253913	20.2420391548287	11.5346674543207	19.3354530545129	60.5863702910122	73.4089290102351	0.23463922777291	5.59896423378925	0.787828015986148	1.88001757004395	4.40189176202631	157.889056784959	3.24879907179602	0.135258809872436	30.3442873932058	0.309919779030291	31.7014616989498	1.66688795106431	17.5181878290936	82.4102575782244	9.60912337510015	145.69931155421	26.7862669981102	56.5850368692771	127.294701557242	18.2670381143096	134.515008040387
EA-a7e7af40fe	0.29096274025718	0.179720834840975	75.5286484463506	15.8304274568524	0.0427210596447216	51.1180558056708	4.67698477417292	3.82136259358732	56.26974564022	160.356932450228	59.0706184910852	4.42470541850871	374.320637565954	195.278224519375	13.8217046585441	0.166587654180265	441.248467548912	17.2452292908794	93.2981437623923	18.5918011497698	394.457466897396	582.441824865738	207.105887917263	24.871096747787	69.9057909756609	19.7052704098054	76.3966791192468	189.632480792024	1.165051968621	29.140143781127	1.13888744218108	7.98831839050893	4.92296736041134	3304.73260547503	54.5569800348271	0.554600714521657	89.4807055054124	0.549827639752479	27.8719114941895	0.059598322495815	38.0320789931235	156.985362615947	29.1386539930495	112.918819070184	37.4776097371716	157.576769259783	440.890172874464	16.1248848991219	165.542333849039
EA-41868322d5	0.335894785680404	0.0502854956369414	36.2872457003568	19.3387614942148	0.0157962519635308	15.3063218233268	19.802309798213	16.9745311563977	62.8389789932987	144.924278852191	26.9927007999513	2.0228030001437	267.766321015422	67.2358705709309	4.69522262864786	0.174288011725694	120.789654639659	16.3606416665522	117.502438957546	16.3730139909894	419.700939852506	206.195207442189	71.1530419368314	18.9819617869078	26.3388991371814	18.817900180592	52.4260827456108	92.5763567876723	0.391121222652174	6.91445188813029	0.920406328524345	2.95692014409607	9.38491653059072	95.8679614722028	8.39562298769799	0.121636803986568	39.8108546562575	0.0856724149959281	14.880703721383	2.4700197240058	37.2549012523627	55.1420903107493	14.6714132135967	66.0408452262815	29.9803999831476	30.5217008630011	497.325417264409	8.91346951826903	169.272757821855
EA-0b3b29708a	0.044089583439032	0.0190591444716892	15.9004788988377	2.09825427522399	0.0149589964398522	27.154654838435	2.57580491120277	3.67312150000294	33.989068154375	39.1687337831248	14.9863804975165	1.04115828578149	175.338265712681	87.9921588815322	7.26929139441781	0.0365368382884425	86.7473858792505	12.2190961301885	78.3347773963017	4.99372453763531	46.5272581347259	97.5782520027134	25.589592965374	19.3208643099804	7.71786308428705	15.2031759588783	15.8426674630225	21.3796281493371	0.117266756444973	3.80699274402668	0.73462281500188	2.21536976348723	4.97226435071414	71.278474097944	7.239288796312	0.0607075537312545	21.9779274464976	0.0605789887665596	8.97270148626646	0.71582132816151	6.32749177381441	34.1113848856028	8.00035671873633	63.655718992164	9.01838758692377	49.2277279489298	57.9614655020196	20.9355534159861	36.2382786532134
EA-9f63e163d6	0.0985060138668243	0.0225026830646606	29.6878631419684	10.8679209034865	0.0132519641249296	17.7064337361957	4.43531873718331	4.39871783039648	42.5817386976968	63.4835226981678	17.0506605785102	1.20354447009031	161.748870743768	60.1466292439457	5.30612013558197	0.0365501125672756	59.3669340632517	11.9631451692959	103.340056299355	10.6527956833987	58.9855889414751	77.9867211466118	56.6417573332067	18.3872093171986	3.82687433524247	18.0035618554166	20.1999438972264	39.7853361860875	0.263240403168068	3.65435246056834	0.708111796065685	0.862266523293685	3.40186795885834	101.826434649786	1.45359386491972	0.0972098459014648	23.7147010955211	0.0956214371984831	13.9051149286979	1.57002727635765	16.3403556901531	52.0903855652617	6.12302820029796	68.0165377210765	12.6266683500193	37.0427479213644	67.0747090256144	11.3827111420876	76.4890365940467
EA-1466c03d14	0.12256141816644	0.00630128488408464	23.1039611027597	3.63628977882837	0.00291789303502499	7.77302840543733	6.17277625863408	3.34296399353644	22.5671617646445	61.8814536603196	18.7368615356576	0.337905331156685	233.864835667891	70.4182081660795	1.79063883887479	0.039571211319271	39.8850847135998	14.8870560275577	121.010899779239	2.84277676661223	187.366934311377	76.893282996574	46.7495782966794	18.6210471534176	2.6464296188476	21.6102401049031	15.8353305961746	14.1559046241447	0.132706824021498	2.32674546363822	0.971398370551263	1.59574949695945	2.97879915641507	48.8747840019916	3.06874193382583	0.00683407667338641	24.9979543826324	0.0922654175063075	8.90514394869092	0.654777050214632	14.440501044716	29.7275543835112	4.49717251594201	32.2106655811088	17.5687716158129	53.8700116677162	362.12763806068	5.27106189504951	62.3837921743403
EA-60db5697d7	0.0345236609930831	0.0169582259876165	12.7203816321329	3.36062363279973	0.0115582814757718	39.4740566393376	3.74050478777021	3.3211192033661	16.2038221206798	33.9110788845713	14.7026338048934	0.668671495044595	115.584948227362	52.8320319150348	10.8232157358894	0.0246379512219606	39.325533419644	9.66932788154186	62.3375805885098	6.05024110500018	14.8494544734785	67.2517406793375	25.7239168498085	17.9315685847916	3.01447113253006	14.5659978684715	10.672242239881	18.0117888821968	0.102663144158913	2.98640859602957	0.631182553148393	0.714928768575675	2.7873360488613	54.1320558751988	1.95637293342797	0.0766165492982711	15.8096595824822	0.0762402616135048	9.40807267915971	2.05785634974976	5.74361243903718	22.0227188748535	5.266079846915	68.1347438003687	15.1281540914746	35.2639630294961	27.6354762113806	19.5890126995376	26.6379833467775
EA-bfdcd2da05	0.0396150867407538	0.0100776241186256	9.87522736371955	1.82140163052039	0.00782479499110025	23.0562442185281	1.48330683457407	3.17742338337994	12.8237418553173	49.3950403690349	13.0942717951526	0.569074986137459	124.297596805	53.4282516755895	3.30866631929148	0.0316337224336649	71.0019546136334	10.2108115774906	64.9683186513657	4.24726782122513	65.7328481984574	107.311727717813	42.3689123683611	17.7148446013924	3.04424928365847	14.1290523434511	9.96363487114892	19.7555602755928	0.110616457871318	3.32947393019111	0.619689325405283	1.48878397409801	3.7056247264371	83.0883778565912	2.06319730042009	0.0323863024504964	18.2582668177095	0.0580140092614092	7.16868407714301	1.59731477961845	6.49711249392226	15.1018618204454	9.74853716382213	57.1096430922831	10.1589510120831	26.7841305746716	35.6075459701743	10.7140491869007	49.5231028714439
EA-801476e40a	0.0595511668156317	0.0170882247078057	35.9252061844164	2.31799507660817	0.0164257915033228	26.9965607960978	1.42994612556903	2.42087845393688	18.4887943426389	56.0910853195456	11.4058100862622	1.50436170478293	148.862030440743	99.8456876900472	3.99883966202243	0.0363506077739986	65.332340389525	14.273326424105	72.4441421714796	6.93856193877497	25.0680527721217	88.4916831889019	22.9492171023602	18.056447161625	4.73085123289645	16.9981986075365	7.52506552692496	15.3853029584965	0.131608007534378	1.79716442708834	0.870096539744997	0.428155507244082	5.01387597634388	68.0966379615424	7.3292056294654	0.057456170565963	8.90232834020809	0.124498468575221	9.17997845106286	1.98787299257252	9.72466369522946	16.3048354555423	7.8399244163344	59.0203306059557	9.70809528409355	28.9148829886219	39.4579091189182	19.391171357876	29.893222563389
EA-63e7c5ecce	0.0961694656636782	0.0226070256391119	23.1508683067511	8.99364382995329	0.00689136376680013	9.13916213198458	6.86189974724793	4.70503635375245	46.6003981171018	91.7808343806996	38.940889582204	1.62743441905969	208.805316106786	70.9958034226243	3.49217750726926	0.0476097130612965	54.5202951881754	15.4488710481563	95.4671363130395	8.12922737542043	179.165531695082	127.983631033784	32.5080579583219	18.7653388309262	3.70986444521308	21.3722992088972	32.4442591208101	63.7817388621498	0.218655409035942	5.81919678434764	1.01433518407328	0.731438135138451	2.42092557077155	314.549846906119	2.71654806260285	0.0459878730810167	39.7669857852556	0.176479919239369	18.1274044277562	1.73094164829024	12.4652577936042	74.7287892225208	4.51463764604954	63.0487197554598	47.6866269348255	61.3424050233026	135.959093191716	5.66027219998711	97.7673664916239
EA-a13d5890c9	0.171094841016997	0.0186934076065	31.6699964450381	7.23595668528577	0.0142858197566984	50.3815890307006	4.83599353166553	3.99172532941043	21.8249027335765	75.3517702052272	15.7358323404468	1.27023956548394	159.559818019148	65.6099828197968	12.8604430517475	0.0341914346457379	76.4444659857613	11.9225736430634	96.7929213136817	8.90698128533606	109.088060764651	156.190893442856	51.9058089614196	18.1281372068466	6.48288416092567	15.7946826000141	23.4269003956418	33.3074980003161	0.171108132550175	4.8501171252569	0.707511872035361	2.35630360754788	5.04575099696086	105.332116555256	5.57085238455683	0.0663294438618953	24.7975873685486	0.0912399007589715	14.6978508424169	1.44771261235159	23.9693949418029	68.3486582630709	7.599050713642	69.3329833894951	11.4345340129642	35.7134402841441	103.547109246343	28.5676890608687	74.3552938520535
EA-175bce5be6	0.059426689836241	0.0377882428899918	15.0354606882796	4.77125517721386	0.0170558590470271	31.3004246916713	3.86904200260505	3.43191417494509	35.1620991230995	65.4579187351906	21.4471695418288	0.987480954236478	136.044122001144	59.1590816249656	7.55639412363164	0.0531869720732207	109.442329037211	11.845242999125	65.9421346430343	6.154555259014	147.923981326233	127.879972352094	91.1372652917796	18.7761864810784	7.50151964603569	16.8244801720051	20.9522893183291	61.0033801973483	0.199724163298055	6.94210218269173	0.691750707904441	1.9496684455759	3.29048099684262	157.978279967003	6.41066605652978	0.0825108462649062	31.2389001994935	0.102163665829224	15.1047549717091	1.56731462521846	8.94569319217719	32.5840191176754	13.6373973747299	90.3174478914375	16.2034308416803	40.6620773588366	52.5179774439696	10.8739622569229	71.2624857765477
EA-82ae9d2d9e	0.0467629102093045	0.0225049325000553	19.8844126770462	5.7845190983704	0.009400665640985	31.224802097703	6.37538815606643	3.91340998975456	42.4921832302505	68.9346866079541	20.8837995794888	0.843929369705796	150.313902525738	53.7394239741477	7.88020653166131	0.0327775834364298	61.1938522101969	11.6313817949468	79.5269563893647	9.10936283888148	139.078789166791	95.2888246396975	59.2706137449286	18.3357864524936	4.76274889561313	18.461541382802	21.5557861086356	31.1642725300902	0.144075525402163	4.01366123708836	0.707270787212739	1.2410801791598	3.07076792015811	102.460116801834	2.56789811949072	0.0794835733393063	26.5812951161175	0.128058840876041	17.7798553084652	2.67356236235788	7.71394782222837	42.9814977190339	6.74834373881078	93.7963539393561	24.8334249712479	32.0032958181179	69.4913339137704	14.0558038349509	65.5346798172711
EA-f5291d36c9	0.0396381285645973	0.0280333625717189	19.9083400066344	2.82657833995539	0.0158985574897402	42.1707512348492	4.06659400345511	3.63447974517645	23.9020120913871	49.2501263442838	19.6245109501863	1.11015478424011	115.122274601784	57.6078833716171	7.50303594579363	0.0237676439059183	84.4371631796018	9.63365315415101	63.0155419145996	7.16066653280151	29.1540461848963	120.121414535175	48.6386130825468	19.7462249921039	3.70685010658601	13.1603433877128	16.5608983245894	39.0528900318204	0.147945284272452	4.70041394512006	0.722386228665857	1.20068310558175	3.06308367719654	172.638102182472	5.75065284460215	0.0789648003742657	17.2353424068487	0.155569616588482	15.5550056724905	0.694365024088485	5.38322302548175	29.1923997793372	9.5579361481638	80.1580112777969	13.0538155834358	59.9573661407152	46.2376248225516	17.0568479073778	29.5141980649585
EA-9f4ca88d34	0.130931600564164	0.0654988364935949	49.9392593578972	8.62022914194112	0.0296540721179885	57.1012370432355	12.5864922958692	6.15513112923082	48.0416754867836	76.9121413410431	23.9779279896429	1.85552159096334	161.543051211534	68.1574807502763	13.0314076627045	0.0401582863057202	107.788094962329	11.2934900524023	74.6935057900866	15.6651143925202	37.8615369650894	154.952557918757	64.2487650069581	21.5201533961181	16.8160467464732	16.5030402901314	29.0260549877896	50.3100979664296	0.265230627885222	7.17286723607746	0.818773208211274	1.75896661302142	4.63998364206332	243.962773262877	10.7215129304068	0.22931810252279	39.8439421521526	0.225279973426401	23.1835859983359	1.08546692320985	18.3626722686486	63.8787386928418	10.4779820399356	99.5205247113826	21.2668678403949	62.793511672547	101.555014014865	23.4164459040045	62.2453608417249
EA-083310024e	0.192785980383344	0.0127043022995874	45.3552640237147	6.55982113733675	0.00662276334385298	20.2805538966324	38.6479111832552	6.79581263208602	49.0172943856515	102.385991974542	27.0954191651452	1.41021627013664	301.344763998222	98.3674272160351	5.5139102979782	0.0801661538195535	100.828630267691	16.8050486181555	118.421900273775	8.18323012620732	172.004112628796	171.762845859039	83.5267702674788	21.7871512072366	21.4288141951648	23.2120993628494	26.7144729993508	46.486622489815	0.306225024012585	3.96697512200121	0.837032087827842	2.14404886785805	5.08005745408196	67.7424946640024	12.0906006315279	0.0583421742285243	40.3303588231561	0.0789814233034317	20.4425049273197	1.45385051807635	25.7995513729397	81.218815158128	5.05588939196339	47.4635494578733	23.4749314967833	61.4393090001863	114.236283151064	12.7841082958157	132.807580556042
EA-6ab3eb1b93	0.127594027875061	0.0317306983512338	21.7346551971936	11.1551373546025	0.00970689475893747	13.7757075045668	4.89686689264247	7.99462821138509	80.1739985880426	104.716379018296	22.3889745877651	0.892325465678139	198.884342635978	59.0030843242578	3.86260646635518	0.0469708034010301	105.321183841941	13.404794284901	121.119247942805	6.31558019490495	376.127668310966	125.845237062581	90.4340494404382	18.0145941776331	4.94465428178385	19.5708429856477	29.8391849375896	96.1757016712462	0.349164553277567	5.08385723481001	0.876701728542487	2.32863067345398	3.06911253767501	155.419231955864	2.70990048870958	0.0578618496731544	35.5323495835739	0.128316360569783	22.2282460071952	0.811400198774225	19.6585249358682	78.9253451066265	8.54131015230122	86.4784832385677	16.3675604103899	72.9669857564253	307.457861090407	5.35735441710078	129.008062070484
EA-cc9a64d129	0.141727034544253	0.0219796325029509	36.9788033550795	10.5000158664938	0.00774902684315023	18.9328936289235	10.2161462789657	3.51442850689046	62.6972350675948	71.2442967282049	26.4687245286265	1.21810497372538	232.729308166446	91.4641245931165	2.8502445414445	0.0466604636612331	113.624997115162	15.4647464540782	76.1593911830114	6.61192885775795	220.599216631987	86.0633508758144	51.7282039759627	18.928453475052	10.1445699576081	22.1638409001376	10.2772999945903	57.1283146316512	0.22584976537974	2.55214270911423	0.84003471317698	3.66812032649038	4.36143119389485	138.776087408379	5.68106371406868	0.0431681434553535	28.5068701861905	0.0959961343343857	13.64873630007	2.20404492157481	19.5675121832212	71.3904679141819	8.4806431424023	70.29534789862	26.1681770818877	37.5484246311216	64.7941703568362	10.0300682698848	108.1952595588
EA-f21cbe9d0c	0.137115628156367	0.481469481662461	24.4448451324598	10.8067731538969	0.099480474691867	52.6977134475388	15.3242213198802	6.44128944710673	54.3825172611638	96.3363586041956	14.3984104079483	4.98713792220093	161.251032585321	51.7207685764677	25.3781901004044	0.176555014329695	54.932576973874	10.9512734720545	70.7031798324308	48.7185605337695	89.7999551656297	158.976911549899	66.3226662510634	19.3645057708392	31.1294988631978	15.4367886572363	36.7813142250419	73.2096638218361	0.348349050561853	9.45845058154707	0.817526801763213	3.32454099170518	5.13690587078855	249.726558951429	33.1015767869492	1.92485379406758	54.2614047640105	0.243803424762411	11.4634545134328	2.02514222931301	18.838375435951	37.4405865057957	18.455718316447	74.5061206167768	19.8785674285191	31.7968224035163	149.055059939345	22.8529092166846	89.3141050158647
EA-46b3788293	0.0610435630760884	0.0139422264891969	22.0063989594616	4.29098815936158	0.00913907339321878	46.9628933591187	16.6262081353302	4.95834200010787	44.1716879544426	72.5900985455429	18.8360405135955	0.540767454304813	130.722910854174	55.1294460550534	10.983370449625	0.0160276732214351	122.867593581581	9.6038318227767	72.0082892437513	5.08666902831526	129.618698103871	132.661437658971	76.954603641286	18.3753621395965	7.97296800598502	14.3151279417016	44.7672093199221	42.9370263489495	0.259316322966601	6.92459272365632	0.684341807584801	2.1184334735474	3.46293433860704	124.280915399406	1.66005540869551	0.0378954079520636	30.6006437864067	0.1269574119908	24.2119532023118	0.510188083287465	9.49685080796577	75.7526785955449	9.30932060736249	103.964892293305	11.2480673705698	67.582087398087	93.8883385676923	19.0008895215854	61.9115233056403
EA-95764c3700	0.0514456340559013	0.0202291162998242	20.5123186960873	5.12279844929951	0.00862226272670043	20.8315603766494	6.54693673484383	3.53152295394806	33.4023034165699	50.8741273613654	13.4135882536528	0.903054724532992	153.529424531596	56.4354774508739	2.55786106611297	0.0430902047530746	57.0688366130389	12.6364457463668	77.3531000505422	8.61832736194534	161.028999825919	80.7984345799803	33.4105371320621	16.573276353092	5.00120576136492	17.7001780270735	9.30078526305527	41.9985970941663	0.18757272306853	2.79210131828456	0.669766257235548	2.08996230562435	5.17753818108937	63.2596979721277	2.50250033461149	0.0404938166229208	18.0524680392134	0.084339277098163	11.3693138397441	2.76377797031119	7.42462056079047	30.5476332403252	11.0951558277416	60.3364303149841	12.7660165245343	20.5854814435697	53.179770518342	13.8493233279688	59.138724853391
EA-a1a289d9c3	0.116775007507695	0.0193050425382	17.6054328865791	4.75261476552635	0.00694379579604925	15.3950862269919	41.9998322179791	4.96039283514039	41.6831236653825	72.0513002147656	28.2491304512681	0.984682105192124	221.91261608332	69.8990369273486	4.34609915947289	0.0478418507576001	78.7416441637752	13.2850265014168	103.376663595883	5.82504126966573	82.8717769947297	82.346731588675	42.096771921835	20.108920898418	6.55246639899303	24.1074577378925	22.9375217429487	45.8240696935969	0.321797106222365	4.39093413419663	0.948203753222928	1.41821662689119	3.77246528473619	92.1947521581307	1.60365504620351	0.0276814855437766	48.3020433395046	0.183166380686562	18.7798793343936	0.961347229874264	13.9595279972482	62.2977327837051	8.74216047464019	61.8374181311316	24.8473667460925	88.7936851294009	79.6018038833968	11.1876677515141	104.056745881799
EA-f06a185968	0.477974386342785	0.450598759647223	124.937559597052	27.7401182110011	0.10040414934683	47.7401468676938	14.2858409576136	8.28385696043725	69.9760187705523	140.068296048559	23.1386921693706	5.41083936306776	253.104672542495	125.885833944285	10.3193130531959	0.298482520496251	139.249253174045	19.3487528907341	116.005945738155	29.2050349365885	144.406541032926	342.076029430296	86.0909661663576	20.5622047672807	31.7068930832277	21.4997352949563	38.6487432197198	104.859751280408	0.369674059960187	12.8673325812786	0.883314226893235	8.76570331943321	10.4899589521097	383.616276194421	15.0073291181087	0.764068058366163	47.7014878531171	0.192469012086221	23.0197182535086	2.53581610861812	69.6189219505495	90.0908415062417	29.815263636931	90.3770147330384	22.0640600999379	38.1665171038056	101.639962157435	30.2986793417715	157.370102324178
EA-d6730f6906	0.0416459849599279	0.0194954969128138	12.4843055879019	3.83983422929537	0.00856944916132528	40.9178086977132	7.98777079345033	4.46868336622839	34.6084391347794	46.61089378455	22.3073162994363	0.633274762790587	133.255013446269	45.9620122903486	12.9923417949981	0.0151089584441791	53.4462106474236	9.46613127241772	67.5868663998474	7.60543104895267	23.1054503940833	90.5386957530491	44.100680659894	18.5875649368133	3.93658882745604	17.1340269230701	19.497501024577	31.9649446236867	0.155495413959574	4.03096222688386	0.691066367418275	1.01734413569422	2.60857248427772	87.0480112580063	1.54727194005541	0.0615722729280996	25.4550443942718	0.120368346137538	16.0592811042413	1.59307510179768	5.99431632550639	29.4155283950953	6.40252460650311	105.938005389887	20.4681899702599	47.0253245939874	43.1491767362582	16.6832368815484	47.3016605748574
EA-a656b64bff	0.0869342097612189	0.0179658060405342	25.5338883972001	5.54844498472642	0.00792862700394656	25.5192910815945	3.67547444600971	4.80924246080382	50.5788955558442	74.8729693928377	30.5251142642051	2.87321110640314	277.988078914658	130.289755668648	4.48276425221806	0.0318457072691708	93.8874934734347	18.4141167995311	143.78120446246	13.5955507519414	156.98857045587	105.425464415095	103.907783066718	21.480346209445	4.85016713286767	23.2747810019813	50.6969234262065	62.718992860139	0.26513911901318	4.27470674557309	0.961145932628938	0.701941933373597	5.06206153165269	105.48888850111	4.54030998428191	0.0661280152760991	13.7707540147914	0.143562416042504	14.4545544842009	1.34281011250467	13.8350478999194	43.4301964825869	6.82464359301495	59.9368611580798	24.3750641918612	51.552373537912	178.643583448737	11.9817876044662	95.0951129488692
EA-787a08fd0d	0.116911229102607	0.0357628593444748	39.795360743506	9.34883379930043	0.0187663737003237	41.1274433213386	6.20235986649291	3.94898275764929	25.9246208034157	69.1632162598901	8.9491268128051	1.50848406596831	119.896710252919	41.8748870654854	10.1150510579438	0.026988411014389	55.0581416234341	8.0493072836375	59.1898625417004	15.0069075135483	32.6710265257609	89.9029196988141	23.4213383675773	15.6493165996121	5.8483036246126	11.0357941571654	15.7852682877769	42.2713278220135	0.300004073867429	4.41232441676518	0.608656647596614	2.33699451240105	3.40777818961895	262.798416706165	2.90190729180007	0.152428939669455	21.689526700277	0.129867836808349	12.900806565108	1.01469668096787	15.3385153917514	88.109502164515	10.2951933013185	71.7500196522229	6.52428628823785	27.8362662871489	51.9846825108896	25.4233216450393	63.4309975778343
EA-775c7644f7	0.18301602441015	0.13235089945356	92.9963026036774	13.2602173984036	0.0387721794774895	46.4216906250567	10.0091976982806	5.70049531560501	72.8321111415491	121.386103653524	15.2686221487345	5.68966571724838	180.899919859148	66.2977443282942	7.22125098407798	0.137355009834559	117.999390444568	12.7539768056859	67.8161775675313	40.21363794432	153.051370215147	265.566657833527	113.810299998276	19.3632602940125	25.6607728196895	16.946622913466	21.6960873755831	68.4202929170504	0.316421704912012	6.26849075907697	0.817241509516807	1.52036547591481	8.72449683835904	574.119588029601	28.6223262765897	0.346245968241657	32.0113088941983	0.189906761717621	29.9125813935544	2.56233574452562	27.6984015191328	81.9648265958965	19.5824271726915	104.232920969778	18.2137021370762	32.9719981499804	75.8807223367108	24.1057720036173	82.1436780385364
EA-0581dd58e8	0.207850362243065	0.0159260013713895	18.226474866345	6.64053612308842	0.00689944161510228	9.93432097556937	9.26727395622627	6.57547117373772	39.8727345034455	93.3837510460073	20.9204256988827	1.20782686265855	245.855186820353	88.8139410793124	3.7752493297474	0.0641113024153461	105.071499872895	14.1696071517842	126.184302653927	4.61741654024981	319.692140566396	114.119503181256	49.1698847741201	21.0420964298127	5.04992915292129	18.3005432163402	39.2758158119973	63.2444406668411	0.250218808631058	6.34756319504325	0.915812261434855	3.55337448476008	3.29674588735091	303.045806539545	5.84843727850485	0.0321359857133465	52.2713644573965	0.104245571407557	11.2292781044287	0.29868427352827	21.8193290704702	68.3289682796731	10.3837636160775	44.4892382454238	13.6901513172873	97.86438144083	617.890393004665	6.46511619386404	92.4252139601543
EA-89b9b44dd0	0.0509958301163234	0.00975809139435595	6.4879308600973	2.88046180478546	0.00322421570000741	7.04577039762989	12.7781166896253	5.43993568999724	42.9065325971439	58.6955945052035	33.9545589121403	0.477114686658633	278.229899472834	87.4088500985496	3.61209121720981	0.0290285631427718	69.4749517214624	17.3025711314801	188.498553748823	4.93578524330776	241.682578117244	74.2689159000561	43.3883350337219	21.2179492616025	4.73830783301872	24.7395869798101	49.737724712048	34.9866823670729	0.329591005245153	5.0902927927183	1.08504117381378	1.12166102688441	1.86742792647644	55.7730588768639	0.99790669212077	0.0198804906187066	28.9226819714362	0.11554917372804	12.7011751204269	0.625401602422345	8.12547425038296	27.7092880159343	5.4113977702187	44.2418899282876	24.1154314896783	61.4013479279369	407.270002790859	4.31246712265233	100.041684362411
EA-dff6655536	0.120152561316252	0.196998091002783	33.7264004201064	8.60555777480415	0.0666175176252546	44.9035809162888	7.12270950212078	3.91285184219403	38.2999090469157	92.7028220642719	13.9679119082195	4.66184326773784	176.617313741345	78.418042828672	13.1209845991718	0.150185159978491	42.3746375894651	14.2632306125767	76.1213729601296	50.2349085911741	59.4218982460801	116.099536520078	64.2154808066346	18.3834206138076	18.4049853794058	18.1654087216082	23.334757780228	44.0358125967866	0.438803895603661	5.09560376425106	0.86227877388611	2.57363064491235	5.87567549592368	261.048685063888	23.1696901628778	0.639276489195932	26.7732546244721	0.214781339884462	9.31865070048605	3.29907490819854	19.9559224734295	23.8976840731909	14.8935826953316	74.8547128256089	18.0443347741193	24.1025547764038	94.9667696155707	27.9666902043239	56.9177078816271
EA-56afd24141	0.115926239646447	0.0169554658100875	16.4938621109517	3.71639436262826	0.00588661166664638	10.7157991155589	7.14876642821679	4.60246984955984	31.0421253334903	88.7250526927889	19.7026019925984	0.874372200836593	227.106523819787	99.7455134521385	2.93982088030777	0.0604789578087828	84.6105331382912	17.2455831608018	113.321554365583	4.04982225085287	152.153429647005	174.995152116905	68.8993838550871	19.8659544290243	8.02819524728552	21.8119200009381	16.1025093624969	31.592390643402	0.167882451457043	2.31512184262172	0.930431720226273	1.91906745537272	7.67712606579868	96.6903425620338	9.35583967512926	0.017991058453347	30.2886417652075	0.0679857953694028	9.81398367259368	0.793499341447594	13.5347805391048	53.3197783093356	7.78454551056219	72.3255763101483	14.5338220524914	66.6980818341919	342.349175670287	6.32560145812189	109.618013876099
EA-d8e8a39ad4	0.0919977623419799	0.00602855442326848	12.6801747893056	4.26020818550101	0.00334034938227411	9.59937434451563	4.2597490147729	4.54823056632912	23.6962500565215	54.5071392345292	14.6379844092296	0.403535626128955	165.737838163652	54.036968486047	2.789436705809	0.0285860283890679	38.5120726989188	13.1401257971855	116.45926394866	3.09475463412228	161.958418018058	56.4875613293168	37.6287360588878	16.8976649399123	2.42024922504083	18.9655760656929	10.6041112210701	33.0826681426419	0.198982126905025	2.64185609537393	0.787168222735083	0.88235644008306	2.81826278010961	57.4393249547068	1.18246024268516	0.012264199347365	16.7809081533745	0.0766729129590803	11.2064674255449	1.1473112095471	11.238990718603	30.7644826946751	6.09440392820503	48.5731935038008	10.7106323551735	36.7496462096261	144.85537731397	6.77738999064668	65.4803325610099
EA-a646c309e6	0.0806413594751515	0.00911878069102026	14.1240398911276	4.24457941154009	0.00576854758331151	6.7506686575792	4.13633548685463	2.70875058589986	32.9893545415825	66.819133825669	17.7106378025494	0.628393549288212	182.629032395216	68.4041563344951	2.06497090174807	0.0475826338635017	66.7408271258354	13.7777333604268	89.5505332602432	4.42825589385692	124.344557799441	66.0979296517352	49.8335313107211	18.4009639612154	1.39389920865971	20.8148868750474	7.65353903943965	26.6434297361352	0.166005894725818	2.75359921096304	0.825119227844441	0.763320948481076	4.12696992388623	88.8076593172468	4.32879676451963	0.0330633868272263	15.173185572849	0.0905355804789684	10.119454645054	0.907679891337097	10.138502234466	21.5190888585578	7.8850269968314	57.1648175946276	11.9139955703086	41.7762376759382	130.820942868913	5.04238221124108	69.7990569317022
EA-d1f9692720	0.0504443460172633	0.0128147690680526	15.7721955065518	2.13632815193563	0.0146081179553323	18.7539543819713	2.0548801646381	3.33999157380637	17.6844585501184	40.2633583735549	11.8587839581122	0.847180465963835	155.214596196839	68.2428683302214	2.54418851025877	0.0563026338035561	186.581855403335	12.340542239826	64.2833160649062	3.0794177121662	134.207593547189	144.188888921945	39.5244429999097	16.6098523791709	7.38513628962131	13.7451104258074	7.03829199253463	64.3465567340135	0.117591745147104	2.44941729042463	0.697735206626803	2.97432344309155	4.57789771106747	53.6122482877818	14.2773233969403	0.0495588029957859	14.5787646705048	0.0415524526649974	8.44783194897144	0.701844543467686	5.79153179658989	21.7127303747194	13.6710820693259	40.5974121046742	6.11827395427976	37.7597123055342	39.0638288039594	9.12689347236981	29.0949152339689
EA-99f9c7d747	0.0735518837010155	0.00934553776907014	23.5934904555989	2.42479642538599	0.00664770108471284	22.8860760880721	4.56799015811615	4.57043861178055	25.7783862932216	44.055698690602	18.4433211973243	0.556872567630962	152.497714367975	67.8657007726128	5.37951489119505	0.0181651398143099	49.8627038143598	11.2463317647323	87.9357932135263	4.64795605367029	18.9961143692789	90.5636304173022	27.5850787388736	18.6904089400434	3.08106304445283	16.662152428147	16.6414789094375	14.4427004724589	0.0954094765836925	2.03903580115651	0.74190499315272	0.834019124863537	3.78560265839553	44.8187530319095	1.84579689677417	0.0457104802464403	24.1219364311207	0.0723951642162715	12.2186393440537	1.53567900841928	11.5625569786421	40.2593900520182	4.44765539036916	60.8956933894053	12.7613980705207	38.074129747741	95.8218029497143	13.1768939692363	47.6855866735649
EA-f9a3bc486c	0.0283490662141952	0.00503559014802286	6.80383474183343	0.924138718682293	0.00685954776994843	10.9150124509708	1.24619205693009	1.49835407966423	11.5538338571584	23.8824383658135	10.2333139429101	0.281881677948784	146.679711761254	96.8425313584347	2.50330932759798	0.0290415272305383	40.1231133152071	14.1955899346993	73.4249479954123	1.23172558713342	35.6368908670084	32.0432743282501	22.2502924256982	16.4968571161146	0.942158097276048	17.5050997922533	5.04043478027097	9.65109157081543	0.107227182237739	1.61698855443597	0.804718882201407	0.553538944787087	1.50994281147792	35.2093545147704	1.71979459871407	0.0239148085701821	7.77636735491641	0.053014452750535	4.49888442212619	1.18423280354951	3.70663867085956	7.81410156577622	5.38533495361757	36.3208140906306	5.81344470339567	34.6348393989008	22.844823568461	8.43623373412191	19.8053914463521
EA-d862458c4f	0.562592580567776	0.153228914036301	124.132737677058	25.1032650363008	0.0278076642330387	40.0187150451722	16.4468860267118	5.20891747503262	76.0037442669719	173.135637371128	22.6316533891022	1.98042809584262	218.541471604674	97.7001572914093	9.63427509728409	0.0908730266543007	162.959153910951	15.7547442323431	99.9452929826236	20.0691838257353	592.890597893905	267.71326619238	115.663614119082	20.0650102653042	36.3711344043113	21.1329497718902	48.5699271176949	89.8103222544988	0.478233318488978	6.72155296451464	0.84570244915267	5.59175450446539	6.55783427658238	325.377163253111	4.36996645970888	0.386666381248111	47.0550211340037	0.225018329195377	37.0290671405839	1.83142478689814	82.4876341667655	114.995347879486	15.6082454834738	108.709982449543	22.8407917239981	37.8951013292403	158.04257645771	19.3291078422282	195.4976519327
EA-f1853fd41b	0.188902378588949	0.0899288100002528	52.5287048229509	17.99954628849	0.0251053186662876	26.4518484389489	8.70768190658238	5.30947367763027	44.9239564715507	93.8869780098339	15.1058344918863	2.11917425588579	188.473872387699	79.8676409775425	2.75672918634453	0.0590644667820817	74.5911063034567	14.1602868301695	79.4794942589932	18.7360317169377	170.229552550845	213.021216518561	60.669511579608	18.1736665990694	21.39995006627	19.2839565119869	10.2406771814809	71.8030006195572	0.326793925294755	3.09539934557055	0.779291577308927	5.90596330154179	9.22273596719988	222.921546431828	4.54911592843311	0.0964062810100766	25.6257558239454	0.117986770554968	18.6436228717112	2.05378971446716	30.4471145888849	74.8211618093121	17.161951214025	79.7667923411171	13.7841523779124	28.5390037114979	94.1248418521867	21.8255324427292	73.8831927930819
EA-714871496a	0.0859319149932755	0.0148012287833636	22.9602282981669	5.35959474504044	0.00735791399205873	50.4919238268042	11.8368609243487	4.90488979123373	34.0712224654948	55.5105838389202	21.1710778691509	0.69220917003549	152.31570950122	49.1472557864514	10.2810718825024	0.0103480113619448	49.8135654800626	8.94923500367386	73.9526760862567	7.54517652177671	22.9479397434467	107.710410842931	29.482622481411	19.0063294352666	3.92045395637146	14.3616393061184	20.4417940845161	38.7208918594497	0.141806013159295	3.80696966464482	0.635799177268338	1.75913308262772	3.27587631164176	117.347723768175	0.869411250249707	0.0501755478795313	29.6826063982055	0.121104739763547	16.9284533203209	0.767385005627413	9.09240864943083	55.2582586139588	6.42938300993528	108.265551861701	13.3699993394821	61.6895988293296	66.4053512174768	22.7678019557445	64.003442893841
EA-c126d613fd	0.0739165578027803	0.0104280799961113	5.78901574026082	2.31937616356788	0.00421425597905126	19.3796868497982	3.45008095083646	4.31467879952301	34.748469510031	33.7936624900675	15.6970973334025	1.10892661290885	295.144413172454	98.7390514573834	4.82679828534177	0.0424943470002345	41.6344424081939	14.1794334122698	126.245725734718	4.68470768020495	295.641939095509	93.8035099637521	22.9905455316012	17.1206351778071	3.28492428791695	16.3222532285261	31.6673475444225	47.180198819943	0.377942101277945	6.21277583080446	0.979313914153684	4.51517048182409	3.79725133140779	89.0509795358498	5.79297809527068	0.0142448586019547	25.4995893274626	0.119458131338692	12.065647095101	0.260118969699741	6.05877846530882	40.860860995822	14.4002101361404	36.0922723917338	6.54730465146682	50.3413804998979	438.686343860268	8.06866754707562	65.250957498458
EA-b30e7df347	0.0663397855186384	0.0139690227058365	10.5855121774222	4.79305056759667	0.00731223832891828	17.8782563994902	5.62006195261186	3.19595377242066	22.3760379481096	44.9753388181533	25.2069478011402	0.659438322818304	179.539779355211	69.8075637391132	3.65571128448651	0.0314003086259612	49.7701602925909	14.4596742435369	91.2757948452979	3.10556124195401	93.0078255797277	59.0636205246349	35.1718099511247	19.466581183418	4.50563979109599	20.3404508006532	23.8062721093035	42.6194812120182	0.237948079574537	5.28368070576097	0.851539126073759	2.09605660341503	2.16498501578136	112.640881487934	3.06516117537117	0.0281976154783937	28.4042451792631	0.100308320287348	10.4516380351892	1.01621081196721	6.66409202018087	28.7319038998802	6.93060833691948	40.6445350668459	20.4619469719138	78.6419425638019	95.8099651608305	7.52934252729253	57.6511249210566
EA-6d0dd89017	0.0738471363771129	0.0694869764505426	27.5198234249955	7.96496297297974	0.0303812709352282	43.1136001186285	4.10744008433916	4.19282234918604	39.7701565812565	85.0785511046449	21.5843365121472	1.37406678314445	149.716743066653	68.8319928136598	10.2646462036726	0.103417195627063	114.203612516811	12.9727505986008	66.1360846961744	9.6522596337025	130.098638657407	133.289671968378	112.065021863874	18.8764924582831	8.16566044420227	18.723465370089	22.7065900910729	43.8612352795658	0.254052891602904	5.63649187044203	0.681787607416205	1.85424466468583	4.61867546194279	111.422508922253	11.0184155222457	0.243997918344831	30.9296534428036	0.110006648388514	15.593726211652	3.69940965039283	14.381919336025	39.1351970815752	11.9417034583517	110.961113142492	23.1143891193194	28.576618276737	60.4852595615584	19.0405700396563	66.037579287566
EA-269132cfa6	0.0200651827479444	0.00499392990403261	8.30789267267619	0.615317166801873	0.00484062587991623	17.2815909408532	1.78823439391088	1.63797693823904	5.86839607664091	21.6852190614083	12.5714742246997	0.467930719936115	127.802332300377	83.2610913447783	3.84280934300703	0.0278033687234617	36.3277115949645	12.6193094305793	59.5742967118032	2.12143558689519	10.1272849551837	46.4636685794029	14.4030619807662	18.3733630751624	1.04888887610344	16.9578998912697	4.15910634906272	6.87842176433967	0.0596040177554611	1.44007475321356	0.73536081504873	0.814329033175174	2.66463535408882	32.8706706730483	3.74927064707441	0.0169760225179202	10.6404733034821	0.0355869574655835	4.21718446302501	2.05416475094622	3.21399283262149	8.07588285715865	5.25619783483934	31.076981706568	10.9233146040234	31.248325765892	23.0113489587536	11.6814661047958	12.845365264941
EA-e4a779e260	0.709047720362191	0.0238742834021659	77.6810433493322	21.8997550932023	0.00917663900492434	23.2610729571263	1.35766342350154	2.95476720467228	24.1773756179511	85.3842261455188	24.833695613463	1.12488082227708	306.194822958547	107.43607874491	3.3296116503717	0.0390462809803697	97.3849072045881	14.4038210330588	79.033527586887	5.09848328126019	253.243545683848	196.311927207827	56.0249076102753	18.8110419454614	20.9710391074432	22.4088129493786	5.96824569861307	61.355764159118	0.37730949710013	2.72684024624067	0.822642001472335	8.33706055969126	4.93240575139609	305.799443360156	5.65625377707102	0.0398446839697275	38.1096865242121	0.0690726798567828	11.9080911155073	0.788364069568844	100.218559522243	94.8076752994843	9.06842331300359	45.7449017944333	18.7097062646591	45.8743464006708	109.955824716645	10.6544373980772	133.538468747308
EA-3c335b9f14	0.139335822693081	0.0267409819885273	28.205993421209	5.76343455397543	0.0114522752494767	39.8365802710437	4.97154144560886	3.99971194006025	29.3397171735333	56.6003259016671	18.3473783610573	2.25186919798361	206.292722321733	73.0102619848897	10.8521108984898	0.0337749716340783	75.7447312902559	11.80424087283	71.680984041273	11.823299825987	30.6375089325287	128.839578142779	46.9368821952941	20.0951580314729	7.86671507197319	16.6863936258949	16.3526444402035	27.5460700137602	0.115326321797551	2.96525997358963	0.704790209715328	2.19229130001568	4.83835456221749	197.16877742279	9.87253341668984	0.0668004906126854	30.4337971783814	0.108370925437358	11.651251957759	0.995000150343866	14.7519597302766	53.4378629268133	4.55583856654753	88.1324787720901	15.3879128207238	50.2997029386501	94.4548511075524	23.7526043066883	70.7237790555247
EA-bf9a82931f	0.142011847230175	0.011002046670797	27.886530062443	3.45140199140041	0.00429559694803716	35.6980664863705	4.10555343978158	1.81412839236125	12.1919990960349	40.5725060325378	11.7741875821416	0.834884315178032	346.664045018909	87.705363129973	15.9986096768563	0.0660992369319035	83.6863547051423	15.3036288432833	94.7042545731265	2.0067969943213	224.562756061026	96.4122358401923	36.0767655923768	19.9306660229562	5.43739805306011	14.1573367159431	46.4997405347456	30.5373959063556	0.32366563506076	9.70067532740667	0.921174110352246	3.64336641114772	5.36868469220828	143.418700404025	32.6396845647319	0.0199955398360622	25.5168955493915	0.11374475100997	4.58463574111969	0.272221596239009	11.4676374205868	19.4476230878246	5.77998180475276	28.3203321002643	5.63079975076449	41.6438343605302	249.56673204199	15.9341810796461	73.3681147178016
EA-08d9c7efe8	0.0122035626347611	0.00474977820433645	3.87076665758486	0.416364714637196	0.00629869998180652	16.2067957459082	0.781891332466655	1.81977224555989	5.90688461940007	18.425777787268	12.6851685521465	0.240039245505553	100.510851351304	59.3629516427911	3.61123477629321	0.0181835698955273	49.7956135801655	9.95994867896521	56.8714266470511	1.38492608602574	8.01874600834032	54.2208818165635	17.3532844100831	16.7712263265189	0.688883515459347	13.8586679629914	4.61374123430523	8.67937990604352	0.072656374145949	1.69420509975603	0.666088570980748	0.58241703120659	2.02996991834713	22.0132528986059	1.45522344814374	0.0204397602036877	6.75541166715373	0.0260611459141281	4.4478190722323	1.52390038866194	1.98814708747651	5.26246457604198	4.17071075296215	40.0576526440973	7.40299464407846	33.6819233688565	14.0281414642954	8.39228438983275	10.7520868144624
EA-437edb53d1	0.101822242826323	0.00677492103865868	16.7221190121106	1.62508497577734	0.00520162770809201	8.39510058827895	1.86937580139502	2.22973986743192	12.5838316946895	78.1153742903988	12.1635219752275	0.603409198716676	183.168724398877	107.949841072576	2.42918981188542	0.0566043249506291	80.6504997669976	13.5122119993978	82.1622190673185	2.18378485619578	156.065633218271	82.5003890543239	26.5535452836307	17.7608725125619	3.38943305530843	14.633347148908	9.71385021890098	26.9126557473768	0.142695441219857	2.25135926156208	0.942206634447175	1.63613515379678	2.64883279809736	99.0293491272079	3.74892499609549	0.0107931722372603	10.1966566607825	0.0678216605115473	5.68320376906519	0.075430175122678	14.6686445730941	25.6538788739876	6.46626358401993	32.2292007117823	4.84312892220514	55.49090815326	125.335202725686	10.2268405623915	65.0564760941397
EA-a4e123b69e	0.0401020638148861	0.00268440946724734	9.87324957184377	0.504831974532258	0.00349624516409418	27.8189421213539	0.875903822336258	1.54170590966074	17.4439898517108	11.7997613412049	12.9907238049671	0.336036488368773	322.085529216506	173.371820871026	7.25709834000822	0.0349201430686591	69.3444478706199	14.8958186894735	97.6702779639526	1.21754051273901	99.5012022459604	33.5973102581389	5.22687800628744	20.4933118746508	1.66418075087843	16.7419955936652	9.41537500637862	36.1960486412171	0.107746922614155	1.62509410267815	0.94562306600571	10.3135728947737	2.37909379779531	116.329692526947	12.2354209729393	0.00759706007938479	20.5942674482739	0.112501636328841	4.06943502048137	0.0323655207911269	3.89956251945761	23.4240649724211	5.5260428503697	17.9563718598406	3.60850508445383	115.955783306545	32.3642874199316	17.905031835276	39.7829240826733
EA-76af40f7b1	0.0881671343212064	0.110980369148481	37.2977398200158	12.5556294226095	0.0268265468771108	44.0780068914724	11.5903430196375	5.41040172604272	51.8612050845947	82.3290406093681	15.2179098877691	1.74811802333358	169.749413591618	61.4992737648725	8.14615492000944	0.0730963694107284	111.836625851717	12.0103974002452	64.1819045076321	15.40334020563	153.021966286925	165.480693811617	83.6134869910647	18.022554394477	19.953874911677	18.0516924168285	21.8902654514213	82.3725638721159	0.314540267114111	6.62452622470142	0.719021408263491	4.74436769363428	6.29180688625937	168.944892243419	8.66809403385199	0.177926812746108	31.1050314766462	0.144069884675797	20.9635250398205	2.57194847202502	14.3184934034479	54.287565201689	27.2834890786941	78.9437883936266	19.0403513308948	27.8025344737423	97.624030473348	21.0980537718761	76.6316126776688
EA-b9c6b2a514	0.0557592686933544	0.0109245394242613	15.0080076113959	2.63359430593291	0.00844951481079707	36.0324826806523	16.3414840259748	4.35404824942419	46.4378553012022	77.910518369162	24.7109398581314	0.555272743970695	233.78348331475	134.222095060711	12.8360093801855	0.0453167661358817	139.969782776406	15.5345914758404	94.5509736475569	3.080661310909	131.458295944663	128.129803368147	55.0381797257815	23.6189631204455	12.2620892185499	16.5926573743861	52.0487605580941	39.0088808666124	0.31982561442032	11.287024033798	0.961758763126053	3.57300086211826	2.39973677114599	43.1033806801869	23.4732713288692	0.0456707917134469	30.2517921185531	0.114523159788881	11.0648255855002	0.371956846623976	8.13172144174702	28.5699815164462	10.6872025904184	44.1627118606737	15.1828720772658	134.463369654798	63.2018518244654	13.3139947691388	69.5400681229298
EA-d3919f1abe	0.0938374621277652	0.0356172053148513	39.7305200307527	9.4193936089144	0.0235390834021877	37.5563647539684	4.40305094829588	3.70874161258401	40.4621184356427	78.7345512641424	14.8897789230222	1.6903920009903	155.087277469974	88.9009964746733	6.6544446638322	0.0672346965116894	100.700933562317	14.0373258301387	68.1717659961495	8.99149310083978	117.114906681364	160.675469479506	57.0740353670209	18.6662623460061	13.9133706910418	18.946879334172	10.8420608107222	50.5421872361187	0.241530182164459	4.05715640918	0.71548900737671	3.75023585273473	5.04508435300613	177.082685462684	6.59634555630876	0.141773998781373	27.3015259051033	0.141815325909724	16.3282576907443	2.67222947637391	14.6397747036022	52.2760726923036	16.575072552524	76.3584478878684	14.2711026301947	33.6060220750439	57.34462866721	20.6662986155345	74.9644734248867
EA-d8916f9b9b	0.218846826389098	0.0293693959323338	20.8418056388941	13.3767283541313	0.0124942533433891	22.5481426347531	11.6971027932476	4.43085669009979	34.7680932307935	68.3040600894117	37.4218410460401	1.06572436085867	219.007935539679	88.6113430040725	14.6147839986299	0.051056941231623	74.9705218135557	13.2651091107286	125.156165753742	7.7921346877979	57.701226583376	318.997450354051	29.8293389361115	21.2883870538373	13.3354879157149	19.8170778691442	42.8621529313015	79.7944309342709	0.30586962250882	7.7295350847244	0.834439946477569	2.32910917651072	2.69326830158073	132.532850532883	1.00227897724118	0.127798640783184	58.9318205421787	0.0942654291090322	18.8217771828756	0.669443641761094	45.1053400727009	71.5771748157566	4.9745612213155	52.3991707230076	30.3134883618453	92.9635297375302	68.9939501696661	13.2238766316101	132.069014241864
EA-36fb30eefe	0.144525874476123	0.0255479037480279	32.9150034723322	12.0965040034717	0.00855335259989206	45.913140235626	7.65378624805294	4.16850449652752	45.2187039013125	66.3089806823049	24.6802257542141	0.889488134494421	257.9408835468	84.3501897190747	15.4556747509213	0.0152788241516855	68.2521120764468	11.6677791597457	101.124223621332	8.47586166813263	87.4626728241277	132.569022841207	33.4698544684014	19.0431112479127	11.1085940402288	16.8876102192215	33.5365334974915	61.9122321384982	0.156847398162594	4.11927917343441	0.759762141753066	3.8947051521959	3.9290246364929	214.466794331469	1.13035938577897	0.0606984661860043	55.3260653296994	0.105875377261637	17.587425527443	0.528771127552096	14.667742635187	106.40387496683	7.66252344114465	103.299079808058	15.0452509660858	67.4461924623119	96.9410404298805	24.8201501312404	137.21764132611
EA-7ef2c51240	0.0518734883745743	0.01911794987357	7.64770418310771	3.61173572458647	0.00600201630546113	14.1882599658354	7.2671526338942	3.07286048919765	32.1501126377262	41.9508478309104	27.4540297949698	0.37995069099307	144.621777757074	44.0407705203945	6.91551876485337	0.0221417109818836	71.6020821832237	10.549328708315	69.1025154752673	4.34468223905211	44.8258361094505	70.9574631807514	72.6985450682652	19.4077768525822	3.60119734139789	18.7019150370143	11.7288992346494	43.4418808192874	0.112087545934617	3.54042220954264	0.79560233999895	1.4573961416294	2.06490862026381	154.243691623772	3.40569762335218	0.0396617112279467	23.6195352882324	0.10888688281062	16.8231527729642	0.954002995444673	6.25657592621204	22.3263077407232	7.29535192422197	96.6983210266228	26.3559718778496	70.1730166638636	60.2864669152013	4.83408909387075	40.1955076456082
EA-0bf7465f3b	0.0847137396516318	0.0165892675634151	30.345240292729	6.77729777207984	0.00773050810114905	24.2065451083495	5.5940383182542	3.86828059980073	41.4908252350553	64.3864081198524	18.7277615143557	1.85839783898915	225.804269867651	78.5385627371258	4.41066786589216	0.0380834426513945	63.1688647106485	13.9371932406824	73.7402215242193	8.46264428106352	62.2607895437312	109.008989688981	45.3642789887068	18.9630354244539	10.1750123688158	19.9942694594431	16.7397155010896	26.9435122247263	0.169990428201746	3.14069276372849	0.793858080333629	2.16094889772723	4.8345132943457	95.5006206204879	5.74175209173273	0.0449837465739452	30.1556797805589	0.119713904097095	11.5945382814207	1.60730190401985	9.71759579070302	45.5101308777183	5.48806747702647	60.8665328344782	19.9572142806156	49.1481099208642	125.065936135422	14.9768500635649	75.3575270922311
EA-7db3ad49e1	0.201336620056738	0.0626188002631831	57.8110043041839	12.4373521285175	0.0248660086875507	57.2235282595362	15.0351110637872	6.24619515463889	43.5669683326726	138.991671582706	30.46686731301	1.26761991668518	239.249494888788	89.3229212136776	15.7607756674305	0.0724893839787743	185.566395122888	15.1954749727343	123.777228242906	13.984016118899	226.358295995626	362.878940771526	96.2274392073473	21.2601949631134	23.8725780166638	19.4566537688025	83.3575601166397	93.7658458844417	0.363906321182403	10.8055891981438	0.796393139217097	6.07369173744066	8.27800596045764	474.368022687753	6.98733014953343	0.267907673473804	79.8500419113456	0.205213799187587	31.2707599649815	1.16337579394468	33.5283370084631	238.126084916479	12.0644753189461	117.23186350389	26.0991851427199	76.3083645153537	268.171283787712	24.9760208278788	137.031272600859
EA-eb9923dd6c	0.0951386265776849	0.0526572727639649	23.6533493103256	11.1810038624223	0.0224361570516836	72.517614117069	7.29877037636565	5.22370458205145	44.6593993238903	106.417856196037	22.1734481397792	1.34513036993207	179.361645623195	74.5665006966719	26.5619477293674	0.0636722629712299	156.880580350311	12.7321135954436	79.1420508652265	9.5962118842308	208.430227786819	194.505591503296	99.0564502154542	20.4201945152818	16.930858674033	18.20863552504	23.5137753519596	90.0291593105724	0.189008556676174	6.13962910646228	0.651422938112058	4.13136857783791	3.49414157118591	277.034955051425	12.3240276671951	0.218695834235306	36.5841858357182	0.122211075438431	21.4203254726204	1.14127766612774	19.392204609882	82.1679207281574	10.2995591642033	150.587739791853	14.6348371985766	70.3979746316515	65.3736110358455	34.6233946415005	138.024270834276
EA-769f4957f8	0.104801601733744	0.0455993818203445	52.1347395691378	5.49109789502499	0.0246897461946478	30.1307779041916	2.68288297148675	2.84002052006361	24.9112575241517	84.9230738440357	11.2851095023325	1.03731016200624	147.02302547337	69.2006808140076	9.83556612246047	0.0716432803328234	182.181126375274	12.6719071893784	77.407706003981	9.18758356150302	156.106517655135	181.55214168788	48.6333244655865	17.6746494854692	14.7306865096119	16.5952391971124	12.6055136761974	56.4126712247458	0.375326403060657	5.52213560841559	1.0406115928733	0.447398358311972	5.4611103321399	88.6674604076766	19.7581060767447	0.125362935969242	7.35178071659906	0.271734995791525	17.9900988652026	1.77535419278817	21.206874504437	24.9050914676852	9.78325086382843	71.032667687898	10.8890023010172	28.1712355697656	124.807628320867	19.1867357287509	92.4028204795393
EA-cf2adecb02	0.0476532355613928	0.0213333179000644	29.7114597721298	4.50860133833328	0.0111758051948176	22.2529968346161	4.89271723401934	3.02591368061352	28.2334092332718	61.5694110022025	19.2883248387448	1.67610575822889	168.349101054004	73.6455040273881	3.32841492053288	0.042626802853368	47.1650992843632	14.1322437239559	59.8517462137912	6.19512326707866	51.3111908575738	76.8506047096063	39.9991363296632	19.8549763695796	5.08745550372996	17.7028769306144	8.12820743136599	21.1245197609172	0.101909485167194	2.16499326655591	0.812419755496904	1.20518104846227	3.47870516989579	152.899448681843	7.40940190556249	0.0588640763311993	21.0883988886539	0.13126153632661	9.27149384748587	1.48786531791519	4.80692500417548	23.9599015783507	4.75284839233255	61.1360956465912	18.6390466141758	60.3998023831618	75.4283630503845	11.7700013828596	45.295386820168
EA-721acbd5e7	0.0780925423091741	0.0352474590878058	39.6139904425707	8.739216725497	0.017245602204157	30.8165029569966	9.31285478817283	4.65838409863712	28.082309502722	64.3076475755279	20.515875671087	2.73255801604348	159.578169932986	68.9469068586334	5.81925581403615	0.0568469683701865	55.2680927203326	11.8736603206716	62.223328745703	12.2351908947234	43.1666729117913	107.675768575343	38.2492480977687	20.1195084523713	5.21953040765843	15.4653156325646	13.2332820584383	27.5717069598138	0.126235707814206	3.408977761054	0.740029400512527	1.81701205838686	3.87917513597144	225.819325568443	9.75642144719125	0.166625490034924	27.5536946139901	0.113917936504639	11.8985498481231	1.15478865773142	8.10690060874546	43.0351843185256	6.75928448431013	66.1749324405057	19.8112373219069	57.0359921383727	76.5000687928803	16.6994086417242	59.1147841659685
EA-77fccd2f2c	0.130364595798167	0.0785884222187713	53.0129591282824	11.4220831693899	0.0351837631044818	37.8015324448309	5.8508426864313	6.47913299767019	67.6206734680305	137.893291254607	18.4372147564747	2.34746404533839	238.214901962704	88.5728694527238	5.98643380244574	0.0995562994894158	115.569626042995	14.6267141329057	78.8427762158574	26.942932872801	409.619657029106	346.264376348944	88.7502426705403	18.6281120904503	33.036196532538	17.5293290852706	16.3264000809025	88.4743843996412	0.434327927533376	5.28127023887057	0.819970792150227	3.42169003453122	8.96796212238675	459.569178552719	11.8802620438857	0.253776940057513	38.339611124356	0.158723218282999	26.9372189023768	2.04785435621554	19.9786580916758	93.5230710028362	17.1453542165111	89.183978814632	15.8832769894892	35.7146827499273	143.044236685476	20.5939277889174	123.863711233776
EA-6ba32f7adb	0.0474403575450704	0.0376460155198931	12.6159482899403	5.35474820670607	0.0121283205022653	32.2891246979258	9.46362650345125	3.5303430812527	56.829686769158	83.3780835058778	32.0915728391982	0.901348213351254	175.400474149089	61.0848587153752	8.06631863671912	0.0440185572900387	106.798815184305	13.9457697234432	96.8860703887067	9.47031569603358	127.377809130873	99.4975950523571	105.800826409988	19.5820153984749	5.68023920682594	21.9972513859525	32.3508028223481	45.553288417992	0.209793657500731	4.46563267876093	0.756291066289752	1.44797387340845	3.35038928876355	125.211427176824	3.37656211543329	0.116766212808959	18.5981275079632	0.192219882655975	24.9096651443721	2.25577755751634	7.84892960001867	32.7727579671461	9.65348464984814	103.426567468378	31.7497323245511	40.8959245474177	37.1954593510039	11.2386696419965	71.3717053527394
EA-d041f20762	0.230385691726917	0.051820737252312	69.3845598080654	14.2749274560183	0.0198923053633589	28.5627926537753	14.7597429371424	5.77736925150282	54.4653663674317	143.490411100044	19.5430168049141	1.50242685727077	145.645648435323	49.7796693455514	7.20031923617851	0.109759065908	172.519758125524	11.2079869786241	96.765481228159	14.0351221943569	270.387762220296	206.359201714251	125.554728898261	19.4086052223957	13.8435414361118	15.3928876195795	38.8735988881098	65.4990569219356	0.261977950988991	6.50343409095145	0.656676985131997	2.38848675031975	6.83820919395721	155.984833579408	6.14041848995321	0.148672249592173	29.8601200052393	0.158757447902318	28.4448422315333	1.13287617705817	35.599095698156	127.270233609402	11.7174405510745	110.172617840223	17.8345528913728	39.6629401091163	91.6571709165707	13.2237950862276	141.919557823588
EA-cd2cd25f73	0.028916477520789	0.0150978132151448	8.37733477343212	2.1674822862057	0.00765576615034237	26.3253784274753	2.49756752643853	2.18570142840012	28.4278371676852	48.8500146475126	17.8617210310778	0.791178105760944	185.669885613313	71.4409086497328	6.62038368492605	0.0394604054936426	60.3309261871344	13.1670626548833	61.8718315239406	5.42650137420011	30.3256712166755	64.12320306216	47.5489376540668	18.3810457445653	3.09164669221379	18.209423116174	9.04007504388972	18.2970063975144	0.131451436712088	2.84662349317142	0.768435614363278	0.703922778025857	2.72486580146833	53.7796575405617	5.44032202765532	0.0549811426365477	15.8225032807142	0.121427848384559	8.80756965772864	2.16809680296571	4.06163128489975	10.1940822225628	5.10289370011055	77.9594568988678	21.0144520284897	32.1152234542207	33.1346810748157	15.8644321100318	42.1819234226642
EA-0f0e652a51	0.0888289328990408	0.0142557005347104	41.8624401602016	3.30187361354491	0.00916654153797971	18.19443951272	6.29423881560543	4.22221457483611	38.1836347744131	52.0574660742836	22.8598827608424	3.04298645757543	204.068156660185	114.473676620948	3.42042222668926	0.085345731557703	81.8616576039209	16.5344479100183	83.1686258269097	12.5621234025493	45.4194810920805	118.199831135879	55.333474120645	22.1155596257094	9.906354255851	21.825504906496	16.0086842422007	22.5695223039414	0.120901356190168	2.91682958230579	0.85829822192338	2.77456991277971	8.47901998206971	98.6885374789425	14.5383345392172	0.0538683198126433	26.6482962838115	0.086890151692254	12.1389323585913	2.25289098040259	11.3482466074893	27.8785634605826	9.23553912260041	70.7136656657684	21.441688034672	36.0861739517743	132.214066597048	11.5530135289338	35.1301153751089
EA-ab5ece58c7	0.0278900820853792	0.00799964575711583	9.29267481234721	1.25563670429697	0.00679904506045425	39.5888902493671	4.28034237292852	2.74450648384278	13.8231729293886	23.649002524324	13.6227765913932	0.528972209342045	127.978239802715	55.9442453082746	7.93184219672052	0.00930779048673099	41.1087153668436	8.09834858361789	64.4593056822476	3.6814825442618	12.6905761279321	76.5115118593212	18.8013387210278	17.6644041205114	1.62091503830761	12.4857910760736	10.1158780607042	12.2234680289113	0.0791666436565894	2.47069600072879	0.643749788124311	0.761908120769961	2.34694498374216	60.2256462940646	1.01860646136896	0.0261345781075137	17.0778541514895	0.0411670730203108	9.68792000235717	0.692475603418603	3.80791613563248	23.1097871696362	6.07765547967484	55.0134830245215	6.72132292978436	52.6303395415448	24.9055026871982	22.526729073873	17.6249559677412
EA-10cefa531f	0.108280087640914	0.066849210177184	52.5013604414778	7.78485721475333	0.0466649390706879	40.3680086206599	8.32737240629684	5.34584497259633	45.5081103674755	92.5399459372226	20.2230761688894	3.12381632780058	168.749267105949	95.0278491637197	6.97242180816874	0.122013319641767	162.473717629706	14.2408198181803	77.2869955675633	17.3844848365319	155.834146051392	195.907764608926	73.1586556689311	20.7505690483067	18.9252110468492	18.5473915813605	25.9386198176751	44.2079831672782	0.276227644643059	7.83550972676979	0.793656951092978	1.93161963913244	7.78178020212666	205.571480208909	7.11872866718525	0.413315013056165	39.5199511007416	0.162493435161851	22.9920556475007	1.85974199168196	16.694273767633	65.5144339431807	13.4978299643673	77.1330331185564	21.6981164342598	50.8049994847376	121.501153949176	19.5538276367005	76.2742092884368
EA-565d538800	0.148891987073752	0.0336896107473095	83.9632424685405	7.10895861093548	0.0170995633991414	53.1226491791955	6.01247031925339	5.09999505402677	58.3896655497041	94.5945899868253	17.551321140784	1.6984988281834	151.510477908616	59.2061656686946	9.34491785261352	0.0360630266901269	85.0904314566665	11.7398738277919	78.9028576956242	11.4831315759404	68.3852507456054	147.862702755151	70.7121574363039	19.6887577707275	6.82690938388041	16.7975175362399	22.9182028348621	34.5492822988528	0.208894417828175	4.82339977142803	0.808743755271848	0.595845873869058	4.08497056215819	153.243032695549	7.43934882897001	0.142163818936797	19.0574381712234	0.317139744434812	23.8347116457284	1.52861232177015	19.9833040885262	55.4252585423689	7.40511690147197	131.094412679104	14.0296543565188	44.1902917405876	130.386087261468	27.3693940440631	75.2246765005412
EA-c8ab46852e	0.066680160160375	0.0336817107493833	24.1793969647041	7.13895258534057	0.0155890779080777	43.486637479113	3.6722644023881	3.93942136458377	34.749556218495	57.2423016636451	13.5802459541739	1.51358887839171	164.901253339122	60.0847501869711	12.6930023456602	0.0802149927685063	118.295360933031	11.3202277555475	61.0739672815357	6.31002863942391	66.0517180341024	104.200292873431	46.061303662418	19.6642494601097	7.58191705280568	13.1010700878135	16.7962040603838	30.5094803606967	0.197509621417965	4.38866268296154	0.608827761068514	2.44173186344219	6.73380185907779	103.032419868537	26.6299786841059	0.146989400947933	37.988241469154	0.0829211007534467	8.89884938930959	1.64955616929355	8.93010051265208	24.9626809961149	6.88441352057384	77.1137525128672	9.8098762437672	34.5992883422845	76.5163636451913	28.6200924167016	58.7144108390291
EA-3bc5a228e1	0.0992744263804942	0.0127109971828946	19.9258803051912	5.83265091835064	0.00884032967630698	22.6384633215394	6.82308111832772	5.04795103862388	35.2754435732766	74.2412950920277	21.2330518835353	1.10028650073886	293.644666044791	132.300186235676	6.07264787867968	0.0489728035965906	99.2974155599134	16.8190482438019	117.293175546149	4.54313286275068	236.198274393182	85.9183960835912	40.7185611592715	21.3164041477225	6.26041483036512	18.297144794622	47.1755178349737	63.9526466263742	0.383527877253592	5.30395775187185	0.862249213787525	3.41331025596337	2.71182268766875	138.468049594066	4.87969078257082	0.0353635006218926	34.1640088019011	0.0828150314144333	9.52140833744925	0.64010496716273	17.873464919486	44.179214107692	11.9068458930561	45.561807283259	11.496447217251	71.2857503703075	81.7011588536737	10.4296886456283	112.711527673623
EA-0c549080fd	0.0823759134313515	0.0340186522715101	34.6735031847645	7.9178395864141	0.0182719660535978	48.4652563580304	6.49881215618136	4.7643099409723	38.1421648143188	77.2822745315594	19.8853226635148	0.951562239554817	158.115402465914	67.3036931965433	11.1652244765279	0.0315353797731455	65.1261759635496	12.306584660053	82.132936776708	10.7512426558204	29.6511724645065	93.4995618089737	59.3580396537503	19.7383876110583	7.79091145204859	18.8113943980014	22.3758422520487	29.8608960189932	0.213155240038441	4.48766294503688	0.692773978131446	1.36474287831405	4.01956719567146	116.743768982267	3.38085221912628	0.134529015017292	29.4505892444281	0.181636750167736	15.7551054257926	2.57851695758814	14.5364830346995	43.4795468173845	7.09797964479092	110.017082540333	20.9234817866932	39.0207380554097	52.1136637922456	22.5371914823502	68.553797830265
EA-da6270d2dd	0.102068100014036	0.0263765122333769	25.4270931082538	11.3000290654834	0.0125258675696037	30.2615737198995	14.9944156304074	8.37587273212862	61.6590405242504	63.2678153368675	32.4426717949435	2.56280192677748	268.880312416129	105.123237555313	8.18040962137256	0.0503785016500981	108.072844086381	16.650808796377	104.839986981507	14.90810527069	160.095955824356	109.062210838897	59.7596223546879	22.1708060215296	14.5826505215265	26.5107156830252	37.1193076913233	95.8257816523153	0.369676395759238	4.09337044538833	0.919544713248017	4.09150211963623	5.14159292785948	122.954546420079	8.8415239328824	0.0631233596597533	48.8249515656066	0.0932762409157052	12.8948336593753	1.78373465956907	15.3843092839696	68.357583508176	10.8095878714505	60.6632826619872	30.8328444521181	57.6894281366506	102.480725092174	18.6163132659691	130.181516401392
EA-7f12097eca	0.0487863961775354	0.00886943167631502	15.6141819864708	2.67058728768925	0.00353968642614617	9.04615963216802	9.8870915798774	3.87618497342247	27.5894201623082	59.7219984012156	39.0312056963248	0.580570173987011	210.642653324012	117.55621919682	2.31860074396554	0.0476890920840309	88.6145503444558	20.1048808152406	124.310636082114	2.97267563680506	55.8139629288024	77.1106675289609	59.0841708322607	22.4110501096753	1.81378820784626	28.1451776136774	17.2965845403275	15.7085755868066	0.146586220336217	1.96653173632808	1.00054840178875	1.06603898834659	2.87374948416735	34.3393084133561	3.79182538325748	0.0126640565257417	19.8802193725897	0.0830259538556546	7.51960542445219	1.80904734640822	9.69617556353127	20.7983296735826	3.47274254048019	50.671665923336	44.020263335449	70.0178467532904	207.861264902485	5.50083956259161	58.2421012965657
EA-9059c51f34	0.0973149431812719	0.0160608908390987	25.7598850008879	8.04456730291913	0.00870049995672968	21.6136107422892	3.42596024296084	4.1198293609333	39.0021323280444	49.9851644694008	18.1132377593311	1.42425380908524	213.133124965212	64.3717404065235	4.53097325982332	0.0186375950891528	45.7137500113213	11.6051860740195	85.3368362957241	8.31793414025628	100.011558724125	71.5454042852547	24.2267534121803	18.0402720353475	2.76520848733763	18.2916522411472	17.4610471523377	41.4867332836539	0.213894497473925	3.13674507822607	0.869522934783742	2.20555271939397	2.69206303730259	168.673947564241	1.85419690397415	0.0483850984071686	28.4230267925387	0.120072295991075	14.0011591028039	0.738059415688626	10.7653541243474	69.5275875149598	5.71075310908224	67.5571938979553	10.9361029446993	55.7162380537571	95.4005708906201	14.0021627582244	68.5512131969276
EA-282a29c87c	0.0889564943124584	0.0333989922171429	30.7035683929334	2.26392268650607	0.0137448391089438	31.3598513087834	4.30241980915325	3.59616365760017	11.1606829897183	49.5589554280003	14.9986355813065	1.41290919594583	287.30012667753	125.729797004078	9.01262481454343	0.289343020829801	170.966912448881	17.5703741816391	115.637155168295	4.49092113251095	176.28140979703	228.356016050419	46.2956758090093	20.5493064881031	22.2551226227081	16.3111798182004	21.8514474459864	51.5569222532079	0.161312619167144	9.6966643408521	0.899597852087368	5.91823858741035	7.32738847519745	135.008311214557	56.9284438210229	0.042001473665715	22.3674580231837	0.088758899602449	10.6615944822483	0.415612261554816	14.0051209636334	22.9071211661596	24.7535205714226	33.0970181017752	10.5512830649818	46.967428248359	69.0230216477532	15.9888522019572	47.0694773839097
EA-43e2ab0c42	0.0294946203919625	0.0278784255054382	9.92849699341502	4.00704595455555	0.00826767045396693	28.6220465209139	5.46108057355931	2.81030998082816	36.764342821714	47.960583832913	28.621486246535	0.922789043600871	160.47027478397	53.7657786588775	11.6560117345527	0.0354849936638107	76.9026474323429	11.8697268970669	64.5545805947123	6.80495480475527	37.4127974187929	67.2624071336396	50.6043148411381	19.9835608291318	4.69492082474439	19.666477633528	16.631886729689	45.9501739954068	0.175610962975193	4.13022025299769	0.802701164597935	1.37798122007561	2.20473415153728	111.646746956324	6.34782591236863	0.108872324041066	24.1036700905056	0.150721798429177	12.9623424930117	1.85579824175851	4.11799037582519	16.0704566645152	6.67907933539041	72.9661522575608	35.0838777296992	44.0287842508994	41.3300195315622	10.1591939849463	47.2098254710566
EA-500c46d341	0.353784850591355	0.138253393798873	236.64670118581	30.9126208787031	0.0409851812757209	43.2923551395864	11.4480423749065	9.05458273363855	85.593896166843	195.220818542579	18.5150699743685	4.31764287063387	190.875583686673	79.754699258527	10.5909655292073	0.151136852355798	119.813602863525	13.7937124488606	89.4314123694298	34.9958627256481	237.737034869013	302.549261454128	136.412275369805	18.7281131100168	20.4369183608266	16.719851851632	36.0470134535242	92.3999602535636	0.457142676507549	7.26413999595959	0.789981997455907	3.26057464494844	9.02046147049823	760.667701791429	8.89782528479425	0.474357825598949	43.4191580995302	0.211954758360259	24.5458110685344	2.49647972696052	61.5433683742228	163.318218471987	14.5850812643348	151.953878662042	14.7753931955785	28.480216875432	192.360175337046	30.0159170583314	219.883472837068
EA-b3e0e56c27	0.198513135010224	0.0168203385176506	14.9221693992654	10.6628694367286	0.00520166859488048	13.4596532096147	7.07600972963543	3.97133252300823	36.369810487723	89.4162707000473	17.6488959336989	0.515797598510713	257.405911158526	59.6384424094306	4.45122811516172	0.0333986603793758	50.3922397818656	12.9856203466118	134.425217197311	3.48465715374473	362.911336278505	77.9973839508598	38.0740610167049	17.771197804026	4.80256257766947	20.3766357680388	20.6774801997658	65.5814327155155	0.212674866320087	2.77130290519142	0.928083557244806	1.73495197863345	2.03192994791266	69.6310652905189	0.581029417504513	0.0230654482036746	18.6435653781672	0.103296826902965	12.7575035779998	0.671509637909046	22.254224675397	81.7406932660694	9.35512925931155	53.5151639162702	10.6617705314395	72.1544204019106	137.667341227659	6.57265931453262	167.77724572176
EA-132f12c9b2	0.0598914703983913	0.0462003884124638	22.7774832803126	12.0151446359723	0.0139176809828336	32.3491125746208	7.58922061048889	3.75995550864547	49.5711989766598	78.7083538228319	22.1232656549737	1.16468335294965	167.396977851243	61.0937809783243	10.9211355808581	0.0427967165475364	92.5234934623379	11.2852688851806	73.1769655832891	10.6816588984306	101.631153584287	95.1655113915132	67.5873520728378	18.6127284177336	8.86709073830611	17.7035702973566	22.473003234038	55.3765492568082	0.196686529049805	4.62687612736173	0.712542703282786	3.45730427099547	2.9728369670205	168.587118542359	3.53106262809789	0.116409674419084	29.6408792701097	0.146093565538869	20.1054364159298	2.34172271671444	9.47930273214053	54.9449232359542	8.20721842470279	118.90137764417	22.7419301230335	38.3352708528894	43.6840381019305	14.8752969517458	83.9643738815311
EA-7610106a41	0.126406996666585	0.00750852625496168	17.1653166586412	6.77705230894204	0.00388100442139935	9.90805690930347	8.32890073306674	4.57412120150402	41.6748745498982	107.224782485164	22.4011556089486	0.894257745500147	250.123087364956	85.7009984296625	4.39009574922189	0.163637928344435	156.863967433971	15.7269592945543	109.156563704218	3.56252723412648	234.486877851441	109.676099657695	78.0833239852222	20.7612115930747	6.59351450578693	20.8334597416068	14.4944594073873	48.485003125051	0.347364837252587	7.14273808887342	0.941544055932318	2.13816997718025	4.91101515909534	116.238900896419	16.9729050917241	0.0131477069918422	32.9182510386567	0.106920654852266	13.0409439673741	0.516170081009919	18.2952029300038	25.2773094795989	13.7002779911039	84.9978978376287	15.6451449316048	55.1257903927155	200.908817960002	6.32936881479371	141.40591492559
EA-eba6b7475e	0.0948942086559496	0.0473224836673758	11.3362199313488	8.90419301161642	0.0185346468036265	23.8432780354462	5.91267960626087	6.37223565697101	51.2590119495191	75.3256236949509	21.2879720908031	1.01217172087372	227.189861658677	68.9667021745677	7.4978585177374	0.0614891002844643	130.91522496858	11.9168503468899	95.198013612607	7.02509325147496	341.942138607756	185.670300968183	31.5881378807444	19.5638251631641	5.4757408623021	14.4358077381861	21.3000759873937	100.942725227689	0.249429739019731	6.64674028592364	0.812068495669357	6.86243854840076	3.30439606892545	186.311137975958	4.57493896692769	0.0737695797769469	27.821909307486	0.0681379931885221	14.0818785935683	0.256985200544621	10.9686192453437	55.7735433379621	14.1937740826276	56.6788301411586	9.01121603583376	66.9657740793889	214.654372164855	9.67115776532943	97.0595891582299
EA-41dfa9e10e	0.193406950791903	0.0183626743481685	19.1633902158456	7.84279015061962	0.00681887139483349	7.53206878649132	10.5189878070664	5.19680947507136	39.2149981141508	86.8628657913317	23.2583744783223	0.4640412315556	184.817340748754	67.9085151682873	2.76941733844327	0.0322733660155516	67.1501334474492	14.3895483845453	100.573790149859	4.40230323638049	217.843018488982	140.863423032057	61.9224793432386	18.6040500484428	4.05144782023362	21.0946603105766	21.6367188699758	43.2300086191953	0.191822632612324	3.83612454351663	0.931527024453144	1.48422474148217	3.61556673685828	87.7333543794509	2.20657867629748	0.0248793468530481	24.8187953970922	0.0907042937905466	14.5422560242511	0.798468735401674	18.2617075910842	40.1107353657156	7.17498839966853	74.7375159091329	18.8487188055496	66.2458632109257	244.320161525389	4.2897039683508	97.114656005466
EA-d8d1f79966	0.0768753534435222	0.00663017421689887	5.82130694848451	3.76371681330959	0.00304055675224919	5.39759980444053	3.11897140758514	3.89443874838061	16.8559985534185	42.6772904482997	24.0225501729237	1.04759749693082	318.883977547939	85.7491855504434	1.3559886100032	0.108606287257156	35.2790166933378	19.3537611481715	112.099472699858	3.31781842644689	420.220974304756	50.1898550486376	26.2674442303416	18.6326183247351	1.51279660122819	26.4543728875394	12.6201493786155	45.1651717357677	0.318545125078049	3.86189750720713	1.00106207966157	1.78621314172139	3.51099767800245	39.4225048749452	10.4691525364046	0.00771051621885534	14.6935084571173	0.0878087692078498	5.54153661157882	0.768771900941127	8.02690724253414	25.7071380475884	10.600286291675	29.9504622747992	18.1126692973384	33.7268011111923	254.995809748168	3.51855840275461	82.4643061884048
EA-cc43e53baa	0.156238862972794	0.0132376558863079	24.3799391626618	5.95088827932242	0.00789500115851932	49.952528228225	9.06147851967845	2.61334354163667	13.5317305723197	116.6783912783	11.0766901428251	0.475149600500573	199.310771153552	58.2883611070678	16.5834429992524	0.0301485588888519	94.4573751279103	9.59590307626069	99.6971285140377	4.89585775384904	374.032331822118	144.139207070255	36.8819096882952	18.4518931648091	16.2209022130222	13.3253016512783	16.7638341628349	44.6005173363234	0.261177154262849	3.53421524050848	0.685377981353378	1.74862975155329	2.37738141843387	76.4487745888972	2.43950394149984	0.0233104510795356	15.8305481501385	0.0763152854039416	7.45030750076083	0.292040935784478	28.8361698022184	52.1544120486995	5.7000982198948	54.0193374642937	7.25691257873503	49.9911454516657	39.8810158981367	35.4067219476918	108.462820212621
EA-6f38296772	0.104618311283055	0.0424298572406255	32.250477577501	8.16084365599894	0.022522965008872	40.3868097847308	8.23773957674164	6.40476606020915	47.4748606421857	55.5599819051621	17.70965827212	1.87689473544244	160.067041260123	64.7214491843235	10.5589202403476	0.0346319363522155	84.798489754733	11.3523372680074	76.502712083395	16.2579291896681	73.7624071502743	185.649622208958	35.3199679388237	18.6279760064393	15.5690011841344	16.7775011416442	25.818446967934	64.4881946008465	0.307117713553546	5.7421177568733	0.800424554607623	2.55709466114196	5.73824644864551	251.994766050976	4.6820588283146	0.113751443172853	43.3350905305471	0.14446477489178	19.6496498040246	1.20732415939845	16.1500731919164	70.8399003535706	12.5678461771023	88.655153026688	14.0587838671978	47.8785984694735	112.90592565523	25.8391832818086	61.2389047862456
EA-fea4b6553a	0.170757311077391	0.0605082640437297	96.8650528471037	14.8503620734719	0.0207138312783627	39.8125325352257	51.4745092942435	6.71909153012175	107.535251733195	128.483050657467	38.4791935130675	4.38443805707208	231.269749507548	95.0967096647599	9.24250066592786	0.115040120001171	201.644577799916	15.2595898668841	75.6757248289088	32.1024599936884	158.17069814306	209.953078299868	175.355450169562	23.1371804958655	33.3492876485413	24.0783903118502	34.0761983020987	75.4675407884414	0.269550699570271	6.84266345427237	0.93183178620266	2.17427016350752	8.01385174908171	201.762873585619	44.9985107899827	0.2379476972221	51.9621863314257	0.228846316778867	25.7283397958621	3.00558041764953	24.0278148698697	65.594520493401	9.62934675288708	118.222465100991	64.0373315601315	56.1621313751738	223.947471996648	17.0480864779517	111.482798594474
EA-35703b7c82	0.0598515519622049	0.0327976106370201	24.8607956163912	4.85458385977875	0.0178197635545813	44.8294562186898	3.14775796262734	4.59163167663394	39.1604860398824	78.1578548656221	17.9294916410724	1.29331184757558	159.808612259175	62.0825690091307	9.1126961497989	0.0764928934680292	76.415402358216	12.2598205223926	73.2537545845078	8.20820171800493	75.100362258925	107.057295641274	82.2439293649382	18.6125698509916	8.62235831516985	16.9382933460352	29.1217047455904	35.5342580406769	0.225801695617443	5.29963753108926	0.711863893404231	1.12577322815612	4.58039197290617	91.231086028774	5.47022212945824	0.174219230211158	26.9179861494992	0.149703216387619	14.5342030450214	2.80859694111591	11.7264917202425	42.7741140299621	10.0038296441821	96.3624581280884	16.760480558734	32.7560697904135	79.4527460112835	20.0321314272101	68.828528632263
EA-6948166f75	0.148652619577929	0.0177553562860563	20.6577701495072	6.31906284363505	0.00703749704720546	4.05814380794598	8.14362544545212	3.77926054585237	48.2098913839493	99.6496246896157	25.9983845341579	0.415907579407779	261.382377943985	75.7406756251747	1.69972700348178	0.0360672530524307	67.8034431560218	13.8375455632681	110.129714306705	3.24417751417108	162.294271315861	115.533636153196	71.6052347982063	19.6911684833304	4.48216008390264	19.3387844226915	16.2851382779828	30.6474857902529	0.131686268680577	2.58967108464809	1.01791359742036	1.06669540643599	2.92718291095777	121.690906964412	2.49219630863379	0.027783778803399	24.3990094959823	0.068783864228792	16.6240608223396	0.369524081602313	18.9662249719077	44.5927297792055	5.21539113645975	90.0363494155522	14.5149427333919	82.3756765552835	320.445209485355	3.375909956416	106.947977232793
EA-fd78d6ec5b	0.0458999693478257	0.01587014260504	24.9822877258093	3.21627318985505	0.00954442962342772	29.7355470516492	4.12532268905187	4.57067820187302	43.1202126151233	54.0344964481302	20.2651327720577	0.594142102399496	166.647136290691	62.6292571211732	4.51098584952638	0.0197420884182455	44.5031975007423	12.6280526313595	96.4809131704459	5.55105880224275	31.8374808166195	63.3490747831777	48.476360453077	18.2361373533716	2.56774605672259	20.0485808636712	16.2165887860107	20.5388472835771	0.129085195713464	2.17024659073798	0.724176676937883	0.561438465357573	3.10692241247804	36.2655640518019	0.800570645272208	0.0487680582442991	17.2712115555205	0.08132383135425	15.5217203852634	2.361497796354	7.83531917744238	23.6182173602398	5.0910410507177	95.3471056237591	14.7665706797923	34.2098230756178	58.906032407514	18.4136800008319	52.4493815086504
EA-977b883d54	0.0938889952766924	0.0168127452227025	25.9240578212992	5.07597175763751	0.00864296709315637	30.4425096004615	9.80282006769518	4.29274195111262	54.030709572509	56.0005765084025	20.8788526225669	1.38079557727526	165.725803264897	66.4492606065483	6.91470469160199	0.0307952885044295	95.8407140397077	11.6036662741304	69.8601109010988	10.3260048750996	43.5207761071569	121.786782395232	64.980877137538	19.8629736219688	10.3851505532025	17.9041691380454	18.0781518202698	37.3231234136714	0.128997650141997	3.34307196715764	0.737419793856617	1.44369620157589	5.54980093496382	97.3430317133101	8.05087527402426	0.0623586212240861	29.5940808251981	0.122255473951432	16.841079308038	1.48240526986917	11.1940187527969	45.426965734482	5.43200259264236	107.624681351057	18.3013525943117	41.9167002847941	104.759246168402	16.0928479204501	52.3214921769284
EA-e9a7885a9a	0.0864168309444446	0.0360867278550263	24.9339077464553	5.59880226655144	0.0169405989598373	40.1350886329212	4.68710148274532	3.39026081166253	36.0244717319617	56.3336536594804	16.4789676225496	1.6851990657343	155.409967140108	70.3303006848023	8.88250037094129	0.0346351646820642	80.5703429456177	11.2507836874717	65.6055577620584	14.0949317555909	38.6693099984259	128.765492884772	58.1814001032572	18.9323738027474	10.8343894708854	17.4534374193249	11.2897611686733	27.369592681372	0.111098712326162	2.90883577097544	0.690065883483926	1.79050698419493	4.97952585635087	151.220123719487	5.43346906283243	0.12358176466806	36.6566605527046	0.0922874755426653	14.2749985248663	1.92742226105227	11.2934064078119	46.1725913008402	5.52950974104968	88.7649652386456	17.5915057992008	43.0264197379776	71.8952600969996	24.7369619929302	54.3841319277771
EA-61cc095bc1	0.117638641390192	0.0632324481770252	55.8706737670808	13.4245201924662	0.0230539230476243	36.9279412802544	27.61875226638	7.65031355011829	71.4150763677491	113.727046740796	24.1141831616582	3.08233366863629	208.610777465499	82.7687122397338	7.03986752377271	0.146964496708183	154.234522651591	16.6308249624234	95.2846848584662	26.668804521905	182.236725960716	190.820233045946	141.139574938493	20.9059826823633	21.5588186902763	24.4230028361195	28.348571083873	70.9678667808609	0.318534107476118	5.65597014531946	0.849255061897946	3.14321885263073	11.1272425356031	148.971501153816	24.4137939748726	0.167217303329405	31.8022163034404	0.176505462044218	23.6384687081234	3.56777070149792	20.3127759654887	41.8969245445179	13.5395296975204	103.402504448159	28.7173813385271	27.8715201082181	127.839584582477	22.35813581138	96.3816363485974
EA-3d83dcde85	0.10329871310392	0.0289806900000186	28.1397830262563	5.99286552316709	0.00868138299699291	34.4180349740085	2.56788318652517	2.41558156562161	42.4788361136222	88.7006417310482	18.2367614767936	2.91576272078928	416.688240257648	193.569111360878	8.32756507318352	0.152132501013541	215.416399322471	22.2177437804837	103.897029878357	7.64921042166029	143.439098276317	163.224310243095	91.9413737854307	22.7696264863891	23.4080640494529	21.2449489837262	11.6409372242037	27.3655900677071	0.196757935663721	3.94632109811414	1.00013805909402	0.673246350924842	5.13629906050105	102.769358834777	46.0186020718412	0.0566713969620896	25.1522706667131	0.154534502966401	10.311352131145	0.898482461186243	12.3668543060646	15.6517552947233	5.07825920094445	81.771439738276	21.3807002218067	57.4456491196464	63.8018792592903	27.5626999245586	112.432635021835
EA-b9b3644a3f	0.0696667577512519	0.0642495464565893	27.0206086922719	7.89203500777644	0.0359130247450346	49.8491971672772	7.53184568650126	5.4186584478679	64.6367784556554	78.8501193144427	26.2106343412574	1.6971487169935	153.897400540123	77.0208908114325	14.5760263530044	0.0727437219095078	168.635761589488	13.5362021405358	87.7591054137705	16.6610748573642	115.488186188669	167.831481104654	104.198989541652	21.3217937016384	9.26067225105696	18.4023068486448	41.0075087758554	53.6748870195504	0.322801226330356	9.14666923045587	0.741742568735018	1.73783682296116	4.32480507504709	164.767813724574	6.32182538058436	0.430365467137715	36.198861263339	0.196477827382717	26.6135621244592	1.72245340842009	17.2126845915082	50.8225349327136	8.57767834559433	135.818130944981	21.8520672606171	47.5606143638975	80.0713946900793	24.2411196217666	72.6851183678133
EA-456d496537	0.0762348329008266	0.0214149205566409	22.9535840126565	5.26567602749846	0.00871596576439302	40.9197425514621	6.72589093719772	5.06313350388202	47.8048854388249	56.1750866908538	19.13377361234	1.11979959419478	154.974506564305	49.6702246641937	7.50352338027321	0.0155036087674002	42.0930627557468	9.85060567839753	71.1124522948591	9.12176864312921	61.7969990804798	93.1419664889939	46.8774337660039	17.5094177302555	4.54099986761727	16.6483704175449	16.9035195917094	27.6969689682008	0.159817282706708	3.12870203673862	0.702008244802816	1.21611261372339	3.55691736283868	103.106505327407	1.44817046161534	0.058207215133624	23.376944457983	0.107543877380397	21.0457223067015	1.39112099228072	11.252629970078	56.9023640534296	5.1914577706372	122.570360789111	16.0655178791959	41.4971306521885	69.5662473353597	24.0296399508226	64.3865859988237
EA-e673af5463	0.116717732489967	0.0207001414865172	39.792123248224	8.76401800369131	0.00936214694237238	24.4302716066438	6.55551557177733	4.42442850480232	68.8575575110467	111.832275696927	24.9210872877748	1.73504839595155	196.661633103693	68.6219156404839	7.03217432796062	0.0381492101390371	105.47780836784	13.2861613352126	97.675170446683	11.2914727357356	234.646882965448	112.257623849083	75.4252466825923	19.7604305160404	7.69572723668102	19.4390565131516	32.972695018092	55.8054162151976	0.333929149675431	6.31146469570098	0.849762744182508	1.23684528197438	3.43280736673748	83.9695456991015	5.20378659597848	0.0654621426224789	22.7906216316276	0.151419092430983	22.2423465807044	1.18806459585071	15.6765930365542	54.2079254531072	8.95644599336053	88.6135360733998	20.910734216196	44.7898043335463	99.1081863131052	11.7439869592948	90.09145326509
EA-9d5f0b23a1	0.137573936784722	0.00816558012803553	13.7764912922516	4.63070000515793	0.00494240345875109	7.35571283032457	4.09212128518037	4.25995684058844	36.3816717688088	55.9526632986725	17.7340582173372	0.779535235037615	192.613394494245	60.5017971286693	2.17600981532994	0.0360425544709123	78.561142440643	11.4234951939968	95.4067989867158	4.2731504201786	217.598234532225	91.2232505022235	41.2844756563112	17.9387253639409	3.42862472741801	16.3828806762773	15.1499606417034	37.4534405805253	0.183810788951784	3.40893171288556	0.867270413089511	2.24742981139114	3.98703453125067	132.871097863048	2.4263199605613	0.0205418794039547	21.4341106990464	0.0569054216452243	12.146443602368	0.217890864918554	15.5266074294637	45.9750594972029	7.8082530956101	50.7289855650285	7.01080196334127	55.6636805498642	289.282147077994	4.46062299492899	97.3576161265794
EA-2dbae42e09	0.0686308807211859	0.00790673925438758	27.8228630726054	2.97530011769297	0.00533741045835617	17.2096464495703	5.20001097682308	3.47842183949555	22.3880435563814	60.9691355658383	18.5233611437563	0.704035265574164	173.731601794894	62.2833030528283	4.90284205409157	0.0382735566106438	75.0710350428565	12.884330451732	87.4230635378858	4.61552822980767	52.6343649715665	68.5699587593963	44.5274421427008	18.5123298442114	5.81781982883147	18.0347879192248	13.4960502594751	23.638197290607	0.133803123820323	1.87157948088723	0.817567074700748	1.23262184536149	3.95274802883636	30.2264638038186	9.30766846006863	0.029361517152345	11.6167982818988	0.0694578320429167	9.02179023527136	1.21294504384105	12.4662807052402	38.259491570285	4.30517366636999	38.8513220328291	16.4571554950201	32.8121949314663	155.520436710099	11.4577686837544	46.7079193830733
EA-8bb25456df	0.0739233797774933	0.0416207281604646	32.774382912295	7.06038064300033	0.0164689023277793	39.0511087281943	6.35878443934409	4.45021916683078	57.2142233044722	91.2585618389572	20.5608244915112	1.49769147168833	160.690139096088	80.9889284936365	8.3145437100781	0.0527191106005263	119.448737082726	14.3177674593967	83.7271608812573	9.22880186020501	75.0341168247066	152.80141082836	76.2055512957065	20.4044608603796	9.8307483484168	18.0847310811199	24.2841052499038	39.333990967384	0.187592672467561	5.64342557091746	0.735035242155004	2.01415687618436	5.48171371751157	149.459227247156	7.36359387748275	0.101567339171376	30.2293502302335	0.184180464887762	20.8028738285907	2.4901333058458	13.5338800540638	53.4892643317007	9.92917695680834	117.792452884167	20.8791973649216	40.2797952699185	96.95465240182	23.4347171821546	80.3228671898327
EA-57da89657c	0.0378318426035652	0.0114382662768566	19.2796066968222	2.1216936874507	0.0124578485415923	26.6474077563026	1.94901792626148	2.7207216822554	16.9277537306959	41.1067744571398	14.9330157753268	0.931294528472731	140.533718308872	70.9681117594145	5.55600947545572	0.0259175334850229	41.5461900068684	11.6874315963415	68.1167493532627	5.4098536685905	26.4699729898703	60.9633010282133	23.7421702228484	17.557481102061	3.36647787150928	15.7344946712541	8.11339105564188	23.0880489872785	0.124755371089724	2.06722282176644	0.728236876992239	0.898220771362076	3.21001475417154	84.4206062875786	1.66437580550548	0.0665841483722761	12.1134059061841	0.0815635871921551	9.53710601928675	1.36415984551633	5.70414817734615	19.7854875022238	6.31414428249999	64.3447036310546	11.235791146519	36.4358380200742	27.5679405688545	18.8147706324282	29.175910852593
EA-e1c333e015	0.174822943483932	0.201838407688045	142.55418655213	20.3745984361296	0.0649259113721023	45.7574364948384	7.92548913153227	8.22476819502344	94.7901718800198	153.806947341364	24.8270072573521	2.64086538219662	194.336840415488	94.8600631544395	6.78906633700254	0.0979163876920997	185.95844224955	13.8656338903187	77.5003643569709	41.9760584504957	138.197805742151	237.004073626889	129.797739782111	21.2793868685234	23.0992546188002	19.328998042101	35.2983937630989	84.6055846183964	0.601105937833886	8.01399519927434	0.917139407155841	2.76746974153127	6.99126642808504	705.166437178003	12.0033506095787	0.717892788301201	38.6072996151331	0.352728926660832	34.3027678506133	1.75772219710907	37.8631074793746	89.2752255890674	12.3148408398982	139.305798947477	23.4999491217657	58.5760312998695	102.225608852962	25.4512803419981	87.4348384667484
EA-0377054c4d	0.0297240308095233	0.0107840631042927	11.4566726558894	1.29244978688308	0.00999708661192892	26.3486414419402	1.4158897626372	2.44781899133823	12.023055584725	30.6953916474068	13.7999194535372	0.648860711172749	120.172901539912	66.0753695207275	4.31523136894883	0.0194257587948118	41.0935139190808	11.6370092191431	74.6233730119343	4.29548890493564	22.9265182731404	78.4512915903634	14.8457136146402	18.0247078177987	3.17275621017979	15.0341919538027	9.43144858541623	12.4997236974451	0.127350119233717	2.54674376578603	0.741787813443689	0.824665863255422	3.02547363632214	43.0787983690794	1.92601533415074	0.0379461680537699	11.1602597123882	0.0760807522875643	7.49926722918494	1.61478193938371	4.84507904238197	15.955717991187	6.78862404182663	47.7182090596849	8.67550114004536	29.9275883736225	39.3783645132734	13.8055260570849	24.1356242232196
EA-d2a0cd5ad8	0.0493577618010826	0.0099172218146438	7.55037270939772	2.83381317773548	0.00696060027162184	27.3876933226491	2.52320170234143	2.36422366598424	15.7783170994385	29.0673792741989	18.1726169885436	0.727433501912483	174.064661307481	79.5606606333805	8.40538261594679	0.0207484182697412	30.1786707092793	11.8818846244183	72.4904913430369	3.48772601141618	15.3584430458736	70.6274481094864	21.840224245583	17.8540055341259	2.63276944520524	17.7242482340004	10.0097179148551	18.990398900426	0.153150417888027	2.48037808093152	0.800649070133949	1.76503100275955	2.01775766395748	94.2528202228829	3.11598368033014	0.0248495944559439	20.627620355104	0.0976409632514427	7.68323353083195	0.679605204827179	5.72269525547409	27.7914927244826	5.79487705001309	61.9350397202405	12.6371113276348	50.7860492960889	34.8445905134067	15.8582945344806	31.5164041223571
EA-18bada65c8	0.129125355604306	0.0214136269517751	26.8289767852674	3.75222357876496	0.0130811716038703	19.1483955419299	5.65676499546408	7.46165480596275	36.5401197261524	136.176328348668	17.6661421817969	1.53581507107827	146.71718878963	55.528757000996	5.52588950925351	0.113288541238594	214.645540942766	14.4919966755879	74.6872418717785	8.0333047649409	126.24902481888	235.230656350251	44.0705491038655	21.9186243185819	12.6018096833797	18.1242510446602	27.544982054162	48.0163609412673	0.237237232467921	6.6877211264273	1.02065546163484	0.867792172954156	8.69636845969317	44.6973995550869	31.1812241160768	0.0510898427425167	20.5434660503701	0.178654004215224	14.4940734750405	2.88203437525323	22.3970348960731	20.5670493662614	16.6733560161978	95.7962652340547	25.5447807767928	27.1862799286083	308.003754073608	9.00993258826554	90.2732113949113
EA-2faaf24e6a	0.0657527284261518	0.0090236816051985	8.81064178222459	2.91709410201088	0.0039547624764908	9.37625212818066	5.42082340096432	2.89609279850483	21.2205062668731	39.5309477508117	16.3404931034804	0.296593335775055	140.053778738893	53.4124387966084	2.69796289097512	0.0200027526852545	50.64279348091	11.6893311917645	86.545211414236	2.56715365512195	123.933125719691	78.39891682474	34.6876387413659	17.1539343769637	1.3877616830826	17.77887901897	9.45841295714663	22.8729911582575	0.0962727317016857	2.05379641054261	0.734722179436526	0.683239802048594	2.16409908961545	31.2897111036402	1.37647582997317	0.014367565173542	14.7112697557999	0.0561089795869295	8.45751192499285	1.01436005738148	7.82126707967508	21.4428540901625	4.57075076527398	61.5848474500869	12.3543452952839	40.2005913721883	114.209577920715	5.11733575234548	49.803065989994
EA-8dd1e5eaf5	0.138991502603552	0.023224786843567	24.7671208140023	6.51457578606559	0.0115018418746122	21.1241702030802	9.38196326583102	4.33901659543779	28.9983715243637	78.0399627136114	18.7061966177025	2.02263589321925	214.006423216265	91.6583535950506	3.49179856300229	0.093681549068951	79.5843859578077	17.2197024579796	100.64336274622	10.0392578044484	386.078945877436	123.641184626302	45.3873641841993	19.9785828009589	14.9842879095035	21.4325853258503	21.5521632889865	41.2388699763022	0.296848854371646	5.43180225550173	0.806069755683102	3.97446369354064	6.01352196229998	138.374465001662	9.31212154270794	0.0391358496062931	33.5891470910109	0.0977703608580272	14.5243058851253	2.13909140511787	15.907172729049	57.5661383612534	20.1097506941776	44.4196652086765	17.2934923586743	40.8070346905265	66.3609579081936	13.949889150969	60.4101796029334
EA-5fc3b78621	0.110610336941497	0.0309840062853478	26.5528176416674	10.1268343045193	0.0142388501047308	31.5354499294217	2.89603167843054	2.51747769301183	42.5696200910805	102.7333201139	25.8876713595418	1.21628205602301	189.991519856606	105.529421315453	7.03126919169158	0.0720766090014522	233.811694661538	14.610844743165	84.0070770338654	7.30639956391908	255.793517549625	200.325737023685	74.4416934703222	20.732912051457	17.7791500877375	20.4251285816636	22.1288907372759	71.4568574731494	0.213306245863469	5.17896818825585	0.760265784146438	2.18998125588715	6.7030512399127	191.706916637414	6.12325290536332	0.0520185219616965	24.4341891526773	0.118922300886703	20.7559362074565	1.22246853113607	19.6925606491122	75.7208078565203	10.9262336373213	122.345317237151	23.1420987716558	48.7592383666732	49.1020534599242	20.149418419947	96.0101402966476
EA-536aefbe4f	0.0950204628142517	0.0833604403471682	47.2514493565381	8.84157585908887	0.0394243676358367	44.1400023972097	12.1582362105197	4.12311590508077	56.9002529382007	134.765739935876	24.4109527184814	2.12985831074891	151.980249059815	84.0971178099878	10.4334081830245	0.138518090717312	203.499947148283	14.1665488976193	72.3749745768053	16.0257619804411	112.502406306823	179.120340089819	97.4196767149889	20.4366431791707	14.0410467138758	19.3380952160597	24.7628673683275	56.4523871227224	0.322706389021613	6.35097840174821	0.782752174090579	1.64274333398582	5.83699853342277	182.429101811417	12.7956686259565	0.42411168730463	25.5369097503197	0.235463472087403	25.741915676471	2.48870756155235	16.3441813273387	48.0712659204953	10.7328251948343	161.192304679245	22.5669044102635	45.2842684144924	69.0260535023924	20.2997282110703	75.0900564432887
EA-70b3d70538	0.141697993427511	0.546488570870328	127.541608044687	17.5999994172454	0.0404473467596995	41.8838805003992	45.433789102674	8.88479617988266	179.965981870465	391.597808878735	60.7332502555386	3.30876476102383	280.513333102246	141.558379183854	11.4433039560269	0.464574008354305	460.159107292319	23.1914484142259	168.246298530298	44.1443855754504	658.507638830302	311.085873632923	288.690843371574	24.5371660373708	33.5269476346484	26.3185783290582	117.264603513406	176.18621362483	0.924829942045333	11.81186332782	0.985183155091184	2.82489509684123	11.8296476800984	225.930284231356	10.5128621909757	0.644188513634016	32.5675458382513	0.444824565384638	55.1707064107863	2.64354659013242	41.3080015858939	139.873424805327	21.1727930649985	210.826819624022	65.378010992276	53.8179031368208	320.84726900807	19.4619791711191	294.094749044304
[truncated: 430 more rows]
[truncated: 150 more columns]
